# Supplementary material for: Insights into the viral landscape of the western honey bee and native bees in Bangladesh
Source: Microbiol Spectr. 2025 Nov 11;13(12):e01971-25. doi: 10.1128/spectrum.01971-25 (PMC12671125; doi:10.1128/spectrum.01971-25)
Supplement: Supplemental material S1 — Pairwise sequence similarities between DWV and potential outgroups of bee species in Bangladesh. [file spectrum.01971-25-s0001.csv]

Supplemetary material 1: Pairwise sequence similarities between DWV and potential outgroups of bee species in Bangladesh
	CEND01000001_1_DWV_C_UK_2015	MT504363_1_DWV_D_Apis_mellifera_Egypt_1977	DWV_A_Apis_mellifera_Mymensingh_Sutiakhali_1_Bangladesh_2023	DWV_A_Apis_mellifera_Mymensingh_Shutiakhali_2_Bangladesh_2023	DWV_A_Apis_mellifera_Mymensingh_Shutiakhali_3_Bangladesh_2023	DWV_A_Apis_mellifera_Pabna_Bangladesh_2023	DWV_A_Apis_mellifera_Mymensingh_Muktagasa_1_Bangladesh_2023	DWV_A_Apis_mellifera_Mymensingh_Muktagasa_2_Bangladesh_2023	DWV_A_Apis_mellifera_Mymensingh_Muktagasa_3_Bangladesh_2023	DWV_A_Apis_mellifera_Mymensingh_Muktagasa_4_Bangladesh_2023	DWV_A_Apis_mellifera_Dhaka_1_Bangladesh_2023	DWV_A_Apis_mellifera_Dhaka_2_Bangladesh_2023	DWV_A_Apis_mellifera_Dhaka_3_Bangladesh_2023	DWV_A_Apis_mellifera_Dhaka_4_Bangladesh_2023	DWV_A_Apis_mellifera_Dhaka_5_Bangladesh_2023	DWV_A_Apis_mellifera_Shatkhira_1_Bangladesh_2023	DWV_A_Apis_mellifera_Shatkhira_2_Bangladesh_2023	DWV_A_Apis_mellifera_Shatkhira_3_Bangladesh_2023	DWV_A_Apis_mellifera_Shatkhira_4_Bangladesh_2023	DWV_A_Apis_mellifera_Tangail_IH1_Bangladesh_2023	DWV_A_Apis_mellifera_Tangail_IH2_Bangladesh_2023	PP971590_1_DWV_A_Apis_mellifera_Tangail_Bangladesh_2023	MN607197_1_DWV_A_Apis_cerana_VietNam_HaNoi_2018	MT636326_1_DWV_A_Apis_mellifera_Sweden_2015	JX878305_1_DWV_A_Apis_mellifera_Korea_2013	PQ393363_1_DWV_A_Bougainvillea_spectabilis_China_Kunming_2022	DWV_B_Apis_cerana_Chittagong_Bangladesh_2023	DWV_Apis_cerana_Chittagong_1_Bangladesh_2023	OR361560_1_DWV_B_Apis_mellifera_USA_Oregon_2018	MN565036_1_DWV_B_Vespa_velutina_France_2019	OR361558.1_DWV_B_A_mellifera_USA_Michigan_2018	Bee_Iflavirus_BD_8_Apis_mellifera_Mymensingh_Sutiakhali_BD_2023	Bee_Iflavirus_BD_3_Apis_mellifera_Faridpur_Bangladesh_2023	OK491495_1_Xiangshan_picorna_like_virus_4_Wild_insect_pollinator_China_2020	Bee_Iflavirus_BD_6_Apis_cerana_Chittagong_2023	Bee_Iflavirus_BD_9_Apis_cerana_Faridpur_Bangladesh_2023	Bee_Iflavirus_BD_7_Apis_florea_Chittagong_Bangladesh_2023	Xiangshan_picorna_like_virus_2_Apis_cerana_Chittagong_Bangladesh_2023	OK491493_1_Xiangshan_picorna_like_virus_2_China_Beijing_2020
CEND01000001_1_DWV_C_UK_2015	100	86.11083573	80.93118383	80.93118383	82.23938224	80.35237058	79.99209174	78.25016782	81.75795767	81.72564227	79.80077476	79.51393005	79.58506224	79.79194334	80.46075085	81.51357597	81.45580589	81.45580589	81.51357597	79.78347327	79.75033142	80.13448037	79.674474	79.76272862	79.43424318	79.84757003	80.69336521	81.82095006	79.60558914	79.43981528	79.52631057	51.41369048	51.23333333	55.45064378	51.37237951	48.16455696	58.53846154	52.44945568	52.28962396
MT504363_1_DWV_D_Apis_mellifera_Egypt_1977	86.11083573	100	81.40739848	81.40739848	83.01158301	81.2172192	80.95002474	78.50592709	82.9015544	82.9015544	80.3258701	80.06160408	80.1326857	80.31696775	81.9112628	86.04247104	83.26254826	83.70656371	86.48648649	80.2809113	80.2366733	81.07867392	80.71668976	81.07252399	80.63812921	80.87464134	82.62040084	83.68837492	82.93697979	82.76104418	82.90725327	51.86011905	50.7661559	55.64135564	52.08829258	48.73417722	59.53846154	52.77127244	52.17954251
DWV_A_Apis_mellifera_Mymensingh_Sutiakhali_1_Bangladesh_2023	80.93118383	81.40739848	100	100	99.8896856	97.89536981	97.77697669	97.93621013	97.45120181	97.51572834	97.9810119	97.83594661	98.03032266	97.98125451	95.39249147	94.43374422	97.74653313	95.64714946	92.33436055	97.90840245	97.87234043	97.87234043	92.85456079	92.25868494	91.70179453	92.24200144	87.76119403	93.30493001	85.56651431	85.48251412	85.5304306	52.91916168	51.44198524	57.17566016	52.45087454	48.38082902	58.53846154	52.52525253	53.75925693
DWV_A_Apis_mellifera_Mymensingh_Shutiakhali_2_Bangladesh_2023	80.93118383	81.40739848	100	100	99.8896856	97.89536981	97.77697669	97.93621013	97.45120181	97.51572834	97.9810119	97.83594661	98.03032266	97.98125451	95.39249147	94.43374422	97.74653313	95.64714946	92.33436055	97.90840245	97.87234043	97.87234043	92.85456079	92.25868494	91.70179453	92.24200144	87.76119403	93.30493001	85.56651431	85.48251412	85.5304306	52.91916168	51.44198524	57.17566016	52.45087454	48.38082902	58.53846154	52.52525253	53.75925693
DWV_A_Apis_mellifera_Mymensingh_Shutiakhali_3_Bangladesh_2023	82.23938224	83.01158301	99.8896856	99.8896856	100	98.01434087	98.73138445	NA	98.73138445	98.73138445	98.45559846	98.45559846	98.45559846	98.45559846	95.91002045	98.51075565	98.51075565	96.02868174	96.02868174	98.34528406	98.40044126	98.29012686	91.6161059	92.11252068	91.6161059	91.94704909	85.93491451	93.54660783	85.87975731	85.82460011	85.76944291	53.20754717	51.70648464	55.86090858	56.40599002	47.48110831	61.59793814	54.90848586	54.13200222
DWV_A_Apis_mellifera_Pabna_Bangladesh_2023	80.35237058	81.2172192	97.89536981	97.89536981	98.01434087	100	97.85996055	97.97282245	97.75516796	97.72286822	98.78332043	98.6736144	98.70914259	98.78345499	95.4778157	95.24634334	98.57582756	96.61277906	93.28329484	97.96931906	97.93621013	99.02366864	92.66000594	92.267482	91.54957451	92.05879452	87.94029851	93.42665855	84.99456683	84.82178614	84.94517436	52.94117647	51.50100067	55.31641503	52.6020298	48.5750475	58.30769231	52.87490287	52.5210084
DWV_A_Apis_mellifera_Mymensingh_Muktagasa_1_Bangladesh_2023	79.99209174	80.95002474	97.77697669	97.77697669	98.73138445	97.85996055	100	99.73315544	99.83868366	99.77415712	98.13218391	98.14069162	98.08147797	98.13239032	95.39249147	94.29175476	97.42456275	95.44493561	92.31212762	99.06232763	99.02923331	97.85221675	92.37313285	91.96965218	91.24542487	91.77271382	87.85074627	93.30493001	84.55308642	84.3821911	84.5037037	52.56887565	51.2341561	55.28568371	52.70999784	48.51171628	58.23076923	52.87490287	52.50296049
DWV_A_Apis_mellifera_Mymensingh_Muktagasa_2_Bangladesh_2023	78.25016782	78.50592709	97.93621013	97.93621013	NA	97.97282245	99.73315544	100	99.63099631	99.63099631	98.14268868	98.14268868	98.14268868	98.14268868	NA	63.63636364	63.63636364	63.63636364	63.63636364	99.4429786	99.4429786	97.70856507	92	91.21245829	90.24826661	90.95365419	NA	NA	82.99821269	82.6688177	82.90884718	65.11627907	66.26506024	56.63351928	NA	58.42105263	66.1971831	NA	55.11492801
DWV_A_Apis_mellifera_Mymensingh_Muktagasa_3_Bangladesh_2023	81.75795767	82.9015544	97.45120181	97.45120181	98.73138445	97.75516796	99.83868366	99.63099631	100	99.93547346	97.82187803	97.80121559	97.71183411	97.82222939	95.39249147	94.53004622	97.66949153	95.68567026	92.54622496	98.82182053	98.77340219	97.93415107	92.97279793	92.60813428	92.21682848	92.4729446	87.85074627	93.30493001	85.75351316	85.70506615	85.72120821	52.39908606	50.97435897	55.32210453	52.66681062	48.11827957	57.99373041	52.87490287	51.73883396
DWV_A_Apis_mellifera_Mymensingh_Muktagasa_4_Bangladesh_2023	81.72564227	82.9015544	97.51572834	97.51572834	98.73138445	97.72286822	99.77415712	99.63099631	99.93547346	100	97.78960955	97.80121559	97.71183411	97.78996612	95.39249147	94.49152542	97.63097072	95.64714946	92.50770416	98.78954164	98.74112331	97.90187218	92.94041451	92.59199484	92.18446602	92.45679212	87.85074627	93.24406573	85.75351316	85.70506615	85.72120821	52.39908606	50.97435897	55.35683278	52.66681062	47.98387097	58.07210031	52.91375291	51.72178657
DWV_A_Apis_mellifera_Dhaka_1_Bangladesh_2023	79.80077476	80.3258701	97.9810119	97.9810119	98.45559846	98.78332043	98.13218391	98.14268868	97.82187803	97.78960955	100	99.89340282	99.85787043	100	95.81911263	95.21337947	98.5774702	96.40522876	93.04113802	98.24212272	98.25317855	98.9275843	92.27700831	92.02874516	91.29471702	91.7920354	87.99641684	93.48752282	85.02768549	84.99502047	85.0055371	52.65917603	51.19087555	56.46778043	52.52699784	48.80568108	58.4295612	52.70112709	53.22960868
DWV_A_Apis_mellifera_Dhaka_2_Bangladesh_2023	79.51393005	80.06160408	97.83594661	97.83594661	98.45559846	98.6736144	98.14069162	98.14268868	97.80121559	97.80121559	99.89340282	100	99.82235907	99.89341544	95.81911263	94.584602	98.39060461	95.93301435	92.12701174	98.27096163	98.28280436	98.87494079	92.05352913	91.76930365	91.09426812	91.63903363	87.7986966	92.72266474	84.69290965	84.64548257	84.66919611	53.41018252	51.63966812	56.75237144	52.38210987	50.78671329	61.67023555	53.8614848	53.43935378
DWV_A_Apis_mellifera_Dhaka_3_Bangladesh_2023	79.58506224	80.1326857	98.03032266	98.03032266	98.45559846	98.70914259	98.08147797	98.14268868	97.71183411	97.71183411	99.85787043	99.82235907	100	99.85788726	95.81911263	94.67159635	98.47759896	96.0200087	92.21400609	98.16437707	98.1762198	98.91046897	92.11274278	91.85220275	91.17716722	91.72193273	87.7986966	92.72266474	84.77590704	84.70476642	84.7521935	53.41018252	51.63966812	56.76485272	52.4550316	50.78671329	61.67023555	53.8614848	53.41411082
DWV_A_Apis_mellifera_Dhaka_4_Bangladesh_2023	79.79194334	80.31696775	97.98125451	97.98125451	98.45559846	98.78345499	98.13239032	98.14268868	97.82222939	97.78996612	100	99.89341544	99.85788726	100	95.81911263	95.21429944	98.57774361	96.40591966	93.04247549	98.24231705	98.25337166	98.92770285	92.27786395	92.02962635	91.29568106	91.79294326	87.97014925	93.48950411	85.0182704	84.98561629	84.99612446	52.69461078	51.20724346	56.46104283	52.51565537	48.77419355	58.46153846	52.68065268	53.2233353
DWV_A_Apis_mellifera_Dhaka_5_Bangladesh_2023	80.46075085	81.9112628	95.39249147	95.39249147	95.91002045	95.4778157	95.39249147	NA	95.39249147	95.39249147	95.81911263	95.81911263	95.81911263	95.81911263	100	95.64846416	95.64846416	91.12627986	91.12627986	95.4778157	95.05119454	95.64846416	88.73720137	90.18771331	89.24914676	90.35836177	85.49488055	89.16382253	85.23890785	85.32423208	85.15358362	51.07913669	46.40582348	51.70008718	50.42881647	56.38297872	68.22429907	48.11237928	48.37049743
DWV_A_Apis_mellifera_Shatkhira_1_Bangladesh_2023	81.51357597	86.04247104	94.43374422	94.43374422	98.51075565	95.24634334	94.29175476	63.63636364	94.53004622	94.49152542	95.21337947	94.584602	94.67159635	95.21429944	95.64846416	100	96.57889679	94.36863348	97.78973669	94.44230769	94.46153846	95.42307692	90.46332046	90.51923077	89.89197531	90.06737247	86.50746269	92.2093731	90.02887392	89.9846213	89.93262753	52.57890685	51.07415107	54.46185998	52.77477867	47.1562275	57.60781123	52.68065268	50.36630037
DWV_A_Apis_mellifera_Shatkhira_2_Bangladesh_2023	81.45580589	83.26254826	97.74653313	97.74653313	98.51075565	98.57582756	97.42456275	63.63636364	97.66949153	97.63097072	98.5774702	98.39060461	98.47759896	98.57774361	95.64846416	96.57889679	100	97.78973669	94.36863348	97.71153846	97.73076923	98.76923077	92.72200772	92.71153846	92.01388889	92.35803657	87.88059701	93.60925137	86.71799808	86.60130719	86.66025024	52.42494226	50.72765073	54.54545455	52.55884258	47.1562275	57.93327909	52.68065268	50.16280016
DWV_A_Apis_mellifera_Shatkhira_3_Bangladesh_2023	81.45580589	83.70656371	95.64714946	95.64714946	96.02868174	96.61277906	95.44493561	63.63636364	95.68567026	95.64714946	96.40522876	95.93301435	96.0200087	96.40591966	91.12627986	94.36863348	97.78973669	100	96.57889679	95.65384615	95.59615385	96.63461538	92.16216216	91.61538462	91.06867284	91.26082772	90.56716418	96.34814364	88.83541867	88.71587851	88.77767084	52.65588915	50.93555094	54.75444096	52.45087454	47.22822174	57.93327909	52.75835276	50.1017501
DWV_A_Apis_mellifera_Shatkhira_4_Bangladesh_2023	81.51357597	86.48648649	92.33436055	92.33436055	96.02868174	93.28329484	92.31212762	63.63636364	92.54622496	92.50770416	93.04113802	92.12701174	92.21400609	93.04247549	91.12627986	97.78973669	94.36863348	96.57889679	100	92.38461538	92.32692308	93.28846154	89.9034749	89.42307692	88.94675926	88.97016362	89.19402985	94.94826537	92.14629451	92.09919262	92.05004812	52.80985373	51.28205128	54.67084639	52.66681062	47.22822174	57.60781123	52.75835276	50.30525031
DWV_A_Apis_mellifera_Tangail_IH1_Bangladesh_2023	79.78347327	80.2809113	97.90840245	97.90840245	98.34528406	97.96931906	99.06232763	99.4429786	98.82182053	98.78954164	98.24212272	98.27096163	98.16437707	98.24231705	95.4778157	94.44230769	97.71153846	95.65384615	92.38461538	100	99.9448428	97.97021511	92.21669431	91.90292333	91.22554978	91.66666667	87.64179104	93.18320146	84.82872928	84.74707312	84.80662983	52.39520958	51.27431254	56.43989038	52.6020298	48.70967742	58.53846154	52.83605284	53.15262227
DWV_A_Apis_mellifera_Tangail_IH2_Bangladesh_2023	79.75033142	80.2366733	97.87234043	97.87234043	98.40044126	97.93621013	99.02923331	99.4429786	98.77340219	98.74112331	98.25317855	98.28280436	98.1762198	98.25337166	95.05119454	94.46153846	97.73076923	95.59615385	92.32692308	99.9448428	100	97.98124655	92.20563847	91.86982901	91.19239695	91.63355408	87.55223881	93.09190505	84.79558011	84.71393859	84.77348066	52.39520958	51.240778	56.40414631	52.6020298	48.70967742	58.53846154	52.91375291	53.15262227
PP971590_1_DWV_A_Apis_mellifera_Tangail_Bangladesh_2023	80.13448037	81.07867392	97.87234043	97.87234043	98.29012686	99.02366864	97.85221675	97.70856507	97.93415107	97.90187218	98.9275843	98.87494079	98.91046897	98.92770285	95.64846416	95.42307692	98.76923077	96.63461538	93.28846154	97.97021511	97.98124655	100	92.65011376	92.32436693	91.48283708	92.02919996	87.73134328	93.18320146	84.81975309	84.64771817	84.77037037	52.71779598	51.53435624	55.36650615	52.53724897	48.76504117	58.38461538	52.68065268	52.31481481
MN607197_1_DWV_A_Apis_cerana_VietNam_HaNoi_2018	79.674474	80.71668976	92.85456079	92.85456079	91.6161059	92.66000594	92.37313285	92	92.97279793	92.94041451	92.27700831	92.05352913	92.11274278	92.27786395	88.73720137	90.46332046	92.72200772	92.16216216	89.9034749	92.21669431	92.20563847	92.65011376	100	92.63178716	92.16754134	92.62189694	87.16721508	91.63116251	84.62909775	84.46718844	84.53996237	52.60416667	51.16666667	55.4519138	52.25010818	48.73417722	58.3011583	52.79187817	52.62419006
MT636326_1_DWV_A_Apis_mellifera_Sweden_2015	79.76272862	81.07252399	92.25868494	92.25868494	92.11252068	92.267482	91.96965218	91.21245829	92.60813428	92.59199484	92.02874516	91.76930365	91.85220275	92.02962635	90.18771331	90.51923077	92.71153846	91.61538462	89.42307692	91.90292333	91.86982901	92.32436693	92.63178716	100	96.83544304	96.6765286	86.8358209	91.60073037	84.75362891	84.60076046	84.70425595	52.34549516	51.33422282	55.15138547	52.04059598	48.38505383	58	52.44755245	52.37377543
JX878305_1_DWV_A_Apis_mellifera_Korea_2013	79.43424318	80.63812921	91.70179453	91.70179453	91.6161059	91.54957451	91.24542487	90.24826661	92.21682848	92.18446602	91.29471702	91.09426812	91.17716722	91.29568106	89.24914676	89.89197531	92.01388889	91.06867284	88.94675926	91.22554978	91.19239695	91.48283708	92.16754134	96.83544304	100	96.32963989	86.42086331	90.62690201	84.23503765	84.05418966	84.18549346	52.0476545	51.33422282	54.91794487	52.27469671	48.70170994	59.00621118	52.63774912	52.44324324
PQ393363_1_DWV_A_Bougainvillea_spectabilis_China_Kunming_2022	79.84757003	80.87464134	92.24200144	92.24200144	91.94704909	92.05879452	91.77271382	90.95365419	92.4729446	92.45679212	91.7920354	91.63903363	91.72193273	91.79294326	90.35836177	90.06737247	92.35803657	91.26082772	88.97016362	91.66666667	91.63355408	92.02919996	92.62189694	96.6765286	96.32963989	100	86.7761194	90.74863055	84.41327539	84.25267795	84.36388779	51.97319434	51.03402268	55.12847966	52.06218959	48.44838505	58.61538462	52.36985237	52.65029089
DWV_B_Apis_cerana_Chittagong_Bangladesh_2023	80.69336521	82.62040084	87.76119403	87.76119403	85.93491451	87.94029851	87.85074627	NA	87.85074627	87.85074627	87.99641684	87.7986966	87.7986966	87.97014925	85.49488055	86.50746269	87.88059701	90.56716418	89.19402985	87.64179104	87.55223881	87.73134328	87.16721508	86.8358209	86.42086331	86.7761194	100	92.5441266	96.92537313	96.86567164	96.86567164	51.70691091	49.46153846	54.83011326	51.74254317	45.82018927	56.9218241	52.57209665	49.83008959
DWV_Apis_cerana_Chittagong_1_Bangladesh_2023	81.82095006	83.68837492	93.30493001	93.30493001	93.54660783	93.42665855	93.30493001	NA	93.30493001	93.24406573	93.48752282	92.72266474	92.72266474	93.48950411	89.16382253	92.2093731	93.60925137	96.34814364	94.94826537	93.18320146	93.09190505	93.18320146	91.63116251	91.60073037	90.62690201	90.74863055	92.5441266	100	89.77480219	89.71393792	89.71393792	52.62281432	50.27027027	54.78901541	52.34749281	46.92429022	58.38150289	52.86624204	50.32987747
OR361560_1_DWV_B_Apis_mellifera_USA_Oregon_2018	79.60558914	82.93697979	85.56651431	85.56651431	85.87975731	84.99456683	84.55308642	82.99821269	85.75351316	85.75351316	85.02768549	84.69290965	84.77590704	85.0182704	85.23890785	90.02887392	86.71799808	88.83541867	92.14629451	84.82872928	84.79558011	84.81975309	84.62909775	84.75362891	84.23503765	84.41327539	96.92537313	89.77480219	100	99.62970376	99.86179664	52.56887565	50.70046698	55.41148736	51.99740877	47.68841039	56.92307692	52.29215229	52.16548158
MN565036_1_DWV_B_Vespa_velutina_France_2019	79.43981528	82.76104418	85.48251412	85.48251412	85.82460011	84.82178614	84.3821911	82.6688177	85.70506615	85.70506615	84.99502047	84.64548257	84.70476642	84.98561629	85.32423208	89.9846213	86.60130719	88.71587851	92.09919262	84.74707312	84.71393859	84.64771817	84.46718844	84.60076046	84.05418966	84.25267795	96.86567164	89.71393792	99.62970376	100	99.48959167	52.72184937	50.73382255	55.46026921	51.98704104	47.68841039	56.88991532	52.27361057	52.20564209
OR361558.1_DWV_B_A_mellifera_USA_Michigan_2018	79.52631057	82.90725327	85.5304306	85.5304306	85.76944291	84.94517436	84.5037037	82.90884718	85.72120821	85.72120821	85.0055371	84.66919611	84.7521935	84.99612446	85.15358362	89.93262753	86.66025024	88.77767084	92.05004812	84.80662983	84.77348066	84.77037037	84.53996237	84.70425595	84.18549346	84.36388779	96.86567164	89.71393792	99.86179664	99.48959167	100	52.64333582	50.73382255	55.39005572	52.01900238	47.68841039	57	52.29215229	52.15470804
Bee_Iflavirus_BD_8_Apis_mellifera_Mymensingh_Sutiakhali_BD_2023	51.41369048	51.86011905	52.91916168	52.91916168	53.20754717	52.94117647	52.56887565	65.11627907	52.39908606	52.39908606	52.65917603	53.41018252	53.41018252	52.69461078	51.07913669	52.57890685	52.42494226	52.65588915	52.80985373	52.39520958	52.39520958	52.71779598	52.60416667	52.34549516	52.0476545	51.97319434	51.70691091	52.62281432	52.56887565	52.72184937	52.64333582	100	48.80952381	50.04022526	47.9876161	45.37366548	48.59719439	45.88235294	47.28624535
Bee_Iflavirus_BD_3_Apis_mellifera_Faridpur_Bangladesh_2023	51.23333333	50.7661559	51.44198524	51.44198524	51.70648464	51.50100067	51.2341561	66.26506024	50.97435897	50.97435897	51.19087555	51.63966812	51.63966812	51.20724346	46.40582348	51.07415107	50.72765073	50.93555094	51.28205128	51.27431254	51.240778	51.53435624	51.16666667	51.33422282	51.33422282	51.03402268	49.46153846	50.27027027	50.70046698	50.73382255	50.73382255	48.80952381	100	48.03121674	48.40964698	46.069869	48.6135182	49.03885481	47.66633565
OK491495_1_Xiangshan_picorna_like_virus_4_Wild_insect_pollinator_China_2020	55.45064378	55.64135564	57.17566016	57.17566016	55.86090858	55.31641503	55.28568371	56.63351928	55.32210453	55.35683278	56.46778043	56.75237144	56.76485272	56.46104283	51.70008718	54.46185998	54.54545455	54.75444096	54.67084639	56.43989038	56.40414631	55.36650615	55.4519138	55.15138547	54.91794487	55.12847966	54.83011326	54.78901541	55.41148736	55.46026921	55.39005572	50.04022526	48.03121674	100	50.29318899	47.12722298	51.24584718	52.12224109	50.52865888
Bee_Iflavirus_BD_6_Apis_cerana_Chittagong_2023	51.37237951	52.08829258	52.45087454	52.45087454	56.40599002	52.6020298	52.70999784	NA	52.66681062	52.66681062	52.52699784	52.38210987	52.4550316	52.51565537	50.42881647	52.77477867	52.55884258	52.45087454	52.66681062	52.6020298	52.6020298	52.53724897	52.25010818	52.04059598	52.27469671	52.06218959	51.74254317	52.34749281	51.99740877	51.98704104	52.01900238	47.9876161	48.40964698	50.29318899	100	45.44797688	50.41186161	65.05295008	62.11129296
Bee_Iflavirus_BD_9_Apis_cerana_Faridpur_Bangladesh_2023	48.16455696	48.73417722	48.38082902	48.38082902	47.48110831	48.5750475	48.51171628	58.42105263	48.11827957	47.98387097	48.80568108	50.78671329	50.78671329	48.77419355	56.38297872	47.1562275	47.1562275	47.22822174	47.22822174	48.70967742	48.70967742	48.76504117	48.73417722	48.38505383	48.70170994	48.44838505	45.82018927	46.92429022	47.68841039	47.68841039	47.68841039	45.37366548	46.069869	47.12722298	45.44797688	100	44.26840634	43.66533865	44.01496259
Bee_Iflavirus_BD_7_Apis_florea_Chittagong_Bangladesh_2023	58.53846154	59.53846154	58.53846154	58.53846154	61.59793814	58.30769231	58.23076923	66.1971831	57.99373041	58.07210031	58.4295612	61.67023555	61.67023555	58.46153846	68.22429907	57.60781123	57.93327909	57.93327909	57.60781123	58.53846154	58.53846154	58.38461538	58.3011583	58	59.00621118	58.61538462	56.9218241	58.38150289	56.92307692	56.88991532	57	48.59719439	48.6135182	51.24584718	50.41186161	44.26840634	100	49.23728814	47.86324786
Xiangshan_picorna_like_virus_2_Apis_cerana_Chittagong_Bangladesh_2023	52.44945568	52.77127244	52.52525253	52.52525253	54.90848586	52.87490287	52.87490287	NA	52.87490287	52.91375291	52.70112709	53.8614848	53.8614848	52.68065268	48.11237928	52.68065268	52.68065268	52.75835276	52.75835276	52.83605284	52.91375291	52.68065268	52.79187817	52.44755245	52.63774912	52.36985237	52.57209665	52.86624204	52.29215229	52.27361057	52.29215229	45.88235294	49.03885481	52.12224109	65.05295008	43.66533865	49.23728814	100	86.47556046
OK491493_1_Xiangshan_picorna_like_virus_2_China_Beijing_2020	52.28962396	52.17954251	53.75925693	53.75925693	54.13200222	52.5210084	52.50296049	55.11492801	51.73883396	51.72178657	53.22960868	53.43935378	53.41411082	53.2233353	48.37049743	50.36630037	50.16280016	50.1017501	50.30525031	53.15262227	53.15262227	52.31481481	52.62419006	52.37377543	52.44324324	52.65029089	49.83008959	50.32987747	52.16548158	52.20564209	52.15470804	47.28624535	47.66633565	50.52865888	62.11129296	44.01496259	47.86324786	86.47556046	100
