# Supplementary material for: Insights into the viral landscape of the western honey bee and native bees in Bangladesh
Source: Microbiol Spectr. 2025 Nov 11;13(12):e01971-25. doi: 10.1128/spectrum.01971-25 (PMC12671125; doi:10.1128/spectrum.01971-25)
Supplement: Supplemental material S2 — Sequences of known and novel viruses. [file spectrum.01971-25-s0002.txt]

>DWV_A_Apis_mellifera_Mymensingh_Muktagasa_BD_2023
ATGGGAGGCGATTTATGCCTTCCATAGTGAATTACGGTGCAACTAACAATTTTAGATAGTAGCCATGAACAAACATTGTAGTAGCTCACCACGTATTGATCATTTTTACAATGACTTGCGTGGCATGAAGCGCATGCTTGTAGTTGAAACTATGTTACTTTGCAAGTTGGAGTTTACTATTTTGGATTATGAATATGTGCACTTAGTGTCTGTGTTCATAGTCGTTTGTGGTTCAAGTTTTTGTGTTAGTAGTACACTTATGTATGAATGTACCTTTAGTATGAATGTGATAGAGCGACAATATCGAAAGAAAATTTTAACAAAAATACAAAAATATTATTTTATATTATTTTCGATATGGTGTTTTATAGAGTAGATCGCCATGTGACCGCTCAGTGAAGTCCATTATGGTTTATCGATCGAAGTTGAATGTACTTATAATGACATTGTACTTAATTAGTAATATTAGTAGTCCGTAACTATTATCATCCTTTATTGTTTGATGTGATAATAGACCACTGCAGCATCGAGTAGAGTTGTAAAAGCGTAGTGCAATAGTATAATCACTGTCACTGACCATCTATTGTAATGATAGATTTGTCGGAAACCATTATTTATGAAGCGACTAGCAATCGTGGATTAAATCAGATGGTATTCTAATTTAGAGGCGATTCGGCGTTGCGATGCGACTGAAACTTCTATATTGGCATGTCAGATTATATTATGAATGCGCGAGTAATAATTTCTGCGATAGAGCTGGGACCCCTCAGTCTCTCAGGTGTTGTATGAGGCGAAAGTGTGAAAGTTTTGTACGTGTTTTTGTATGTACGACTGTATCGGGATATCCTTTAGCAAGAATCCTTTTAATACAGTATAATTTATGCTACGGTACGTTACGTTCGCAGGGCACCCGTTAATGTCTCATAGCCCAGACGATGGCGGATGGAAAGACATCATTTTTCTTTTAATGCTGTTTTTATTGCTGATTTATTTTGCTGCGTTTATTTGCTATTTTATATTTGCTAATTTTCATTATTGCGAAATATATTACATTGCTATTTTTATTATATACGCTAGATTCGATTTTATTTATCCTATATTTTCAACTTAATTTTGCTTTTGAAGGTAAATATATATAATAAATTATAAAAATGGCTTTTAGTTGTGGAACCCTCTCTTACTCTGCTGTTGCCCAAGCCCCGTCTGTTGCCCGTGCACCCTGTACATGGGAAATTGATGAAGCTAGGCGACGCCGCGTTATTAAGCGTTTGGCGCTGGAGCAGGAACGTATGCGTAACGTTCTTGACGCTAGCGTCTATGAACAGGCGACATGGGAACAGGAGGACGCGCGCGATAATGAGTTCCTAATGGAACAATTAAACAATTTATATACTATTTATTCGATCGCTGAACGTTGCACGCGTCGACCCATCAAAGAACATGCTCCCATATCGGTTACGAATCGGTTTACTCCATTGGAATCTCTTAATATTGAAGTAGGTCAAGAAGCAGGCGAATGTATATTTACGAAACCTAAATATACACGCGTTTGTAAGAAGGTGAAGCGAGTTGCAACCCGCTTAGTTCGTGAGAAGGTTGTTCGTCCTGTATGTATTAGATCACCTATGTTATTATTTAAGCTTAAGAAAATTATTTATAATTTACATTTATATAGATTAAGAAAACAAATTAGGATATTAAGGCACCAAAAACAACGCGATTATGAATTAGAGTGCGTAACTAGTTTATTACAATTGTCTAATCCGATACAAGCAAAACCAGAGATGGATAATCCTAATCCAGGGCCTGATGGCGAGGGTGAAGTTGAGTTAGAGAAGGATAGTAATGTTGTGTTAACAACTCAGCGTGATCCTAGCACATCTATTCCAGCACCTGTAAGTGTGAAATGGAGTAGATGGACTAGCAATGACGTAGTAGATGATTACGCCACGATTACATCTCGGTGGTATCAAATTGCTGAATTCGTTTGGTCAAAGGATGATCCATTCGATAAGGAATTAGCACGCTTAATTTTGCCTCGTGCTTTGTTATCTAGTATAGAGGCTAATTCAGATGCTATATGTGACGTACCTAACACTATACCTTTTAAGGTACATGCATATTGGCGAGGTGATATGGAAGTTCGAGTTCAAATTAATTCGAATAAATTCCAAGTTGGTCAATTACAAGCAACTTGGTATTATTCGGATCATGAGAATTTGAATATAGCATCTAAAAGAAGTGTATATGGATTCTCACAAATGGATCACGCTTTGATTAGCGCTTCGGCAAGTAATGAAGCAAAATTAGTTATTCCATTTAAACATGTTTATCCATTTTTGCCAACAAGAATTGTTCCAGATTGGACTACTGGTATTTTAGATATGGGCGCATTGAACATTCGTGTGATTGCTCCTTTGCGTATGAGTGCCACTGGTCCTACTACTTGTAATGTCGTTGTGTTCATTAAACTGAACAACAGCGAATTTACAGGCACTTCTTCCGGTAAGTTTTATGCGACCCAAATTAGAGCGAAACCTGAGATGGATCGCATATTAAATTTTGCAGAAGGATTGTTGAATAATACGATTGGTGGCAATAATATGGATAACCCTTCTTATCAACAATCTCCTCGTCATTTTGTTCCGACTGGTATGCATAGTTTAGCTTTAGGTACTAATTTAGTTGAGCCATTGCATGCATTACGTTTGGATGCAGCCGGTACAACGCAACATCCTGTGGGCTGTGCTCCTGATGAAGATATGACTGTGTCTTCCATTGCATCTCGATATGGATTAATTAGACAGGTACAGTGGAAGAAAGATCATGCTAAAGGATCACTTTTGTTACAACTTGACGCTGATCCGTTTGTGGAGCAAAAGATTGAGGGTACGAATCCGATATCTTTGTATTGGTTCGCACCCGTAGGTGTTGTGTCTAGTATGTTTATGCAATGGCGTGGTTCGTTAGAATATAGGTTTGATATTATAGCATCCCAATTTCATACTGGTAGGTTGATTGTAGGTTATGTGCCTGGCTTGACAGCATCTTTACAACGTCAAATGGATTATATGAAACTTAAGTCATCAAGTTATGTGGTATTTGATTTGCAAGAAAGTAATAGTTTTACTTTTGAAGTACCATATGTTTCATATAGACCATGGTGGGTGCGCAAGTATGGTGGTAACTATTTGCCTTCATCGACTGATGCTCCTAGTACATTATTTATGTACGTACAAGTACCATTGATACCTATGGAGGCTGTCTCAGATACCATAGATATCAATGTGTATGTGCGAGGGGGTAGTTCATTTGAAGTTTGTGTTCCAGTGCAACCTAGTTTAGGTTTGAACTGGAATACAGATTTCATATTACGTAATGATGAGGAATATAGGGCTAAGAATGGTTATGCACCGTACTATGCTGGAGTATGGCATAGCTTCAATAATAGTAATTCTCTTGTTTTTAGATGGGGATCTGCTTCTGATCAAATTGCTCAGTGGCCTACTATATCAGTGCCTAGGGGTGAACTCGCTTTCTTACGAATAAAAGACGGAAAGAAAGCTGCTGTTGGAACTCAACCTTGGCGCACAATGGTTGTTTGGCCATCTGGTCATGGTTATAACATTGGTATACCAACATATAATGCTGATCGAGCACGTCAGCTCGCGCAGCATTTGTATGGTGGTGGATCATTGACCGATGAGAAAGCCAAACAGTTGTTTGTTCCTGCCAATCAACAAGGACCCGGCACTGCAAGTAACGGAAATCCAGTATGGGAAGTTATGCGTGCACCATTGGCAACACAGCGTGCGCATGTTCAAGATTTTGAATTTATTGAAGCTATTCCAGAAGGAGAGGAGTCTCGCAATACTACAGTCTTGGATACAACGACTACTTTACAGTCGAGTGGATTCGGTCGAGCCTTTTTCGGAGAGGCTTTTAATGATCTTAAAACGTTAATGCGGCGATATCAATTATATGGTCAATTATTATTGTCTGTTACTACAGATAAAGATATTGATCATTGTATGTTTACTTTCCCTTGTTTACCACAAGGGTTAGCATTAGACATAGGCACTGCCGGATCGCCTCATGAGATTTTTAACAGATGTCGAGATGGTATTATACCATTAATTGCATCTGGTTATAGATTTTATAGGGGCGATTTGCGTTATAAGATTGTTTTCCCAAGTAATGTTAATAGTAACATTTGGGTACAACATCGACCGGATCGTAGACTGGAAGGGTGGTCTGCGGCTAAGATTGTTAATTGCGATGCTGTGTCTACTGGTCAAGGAGTATATAACCATGGTTACGCTAGTCATATTCAAATTACGCGTGTAAATAATGTTATAGAATTAGAAGTTCCATTTTATAATGCAACTTGTTATAACTATTTACAGGCGTTTAATGCATCTAGTGCTGCATCTAGTTATGCAGTATCTTTAGGAGAAATATCGGTTGGCTTCCAGGCTACTAGTGATGATATTGCGTCTATCGTTAATAAACCTGTCACTATTTATTATAGTATAGGAGACGGTATGCAATTTTCGCAGTGGGTTGGATATCAGCCGATGATGATCCTAGATCAACTCCCTGCACCAGTAGTAAGGGCCGTGCCTGAGGGCCCTATTACAAAGCTTAAGAACTTCTTTCATCAAACAGCTGATGAAGTTAGGGAAGCTCAGGCAGCAAAGATGCGCGAAGATATGGGCATGGTTGTTCAAGATGTTATCGGAGAATTGAGCCAGGCCATACCAGATCTTCAACAACCAGAAGTTCAAGCAAATGTATTTTCACTGGTGTCTCAATTAGTGCATGCTATTATAGGTACTAGTCTGAAGACAGTTGCTTGGGCAATTGTTTCGATTTTTGTGACCTTAGGATTAATTGGACGCGAAATGCTGCATTCAGTTATTATTGTGGTCAAGCGGCTACTTGAGAAATATCACTTGGCGACGCAACCCCAGGAATCCGCCAATTCAAGTACTGTTATATCTGCCGTTCCAGAAGCTCCCAATGCTGAAGCGGAGGAGGCAAGTGCTTGGGTATCCATTATTTATAATGGTGTGTGTAATATGCTCAATGTGGCTGCTCAAAAACCGAAACAATTTAAAGATTGGGTAAAATTAGCTACTGTAGATTTTAGTAATAATTGTAGAGGTAGTAATCAGGTATTTGTATTTTTCAAAAATACGTTTGAAGTGTTGAAGAAAATGTGGGGATATGTATTTTGTCAGAGTAATCCTGCTGCACGTTTGTTGAAAGCTGTGAATGATGAGCCTGAGATTTTAAAAGCATGGGTAAAAGAATGTTTGTATTTGGATGATCCCAAATTTAGAATGCGTCGAGCGCATGATCAAGAATATATTGAGAGAGTGTTTGCGGCGCATTCATATGGGCAGATTTTGCTACACGATTTGACTGCTGAAATGAATCAATCACGAAATTTGAGTGTGTTTACACGTGTGTATGATCAAATTTCAAAATTGAAGACTGATCTCATGGAAATGGGATCAAATCCGTATATAAGGCGTGAATGTTTTACGATATGCATGTGTGGTGCATCTGGAATTGGAAAATCATATTTGACCGATTCCTTATGCAGCGAGCTCTTACGTGCAAGTCGAACTCCTGTAACAACGGGCATAAAGTGTGTCGTAAATCCGTTGTCCGACTATTGGGATCAATGTGATTTTCAACCTGTTTTATGTGTTGATGACATGTGGAGTGTTGAAACATCTACTACGCTTGATAAGCAATTAAATATGCTTTTCCAGGTTCATTCTCCTATTGTACTTTCTCCTCCTAAGGCAGACTTAGAAGGTAAGAAAATGCGTTATAACCCGGAGATATTCATATACAATACGAATAAACCCTTCCCAAGGTTTGATCGTATCGCTATGGAAGCTATTTATCGACGTAGAAATGTTTTGATTGAATGTAAGGCGAGTGAAGAGAAGAAGCGAGGATGTAAACATTGTGAGAATGATATTCCTATTGCTGAATGTAGTCCCAAAATGTTGAAAGATTTTCATCATATTAAATTTAGGTATGCGCATGATGTGTGCAATTCTGAAACTACATGGTCTGAATGGATGACTTACAACGAATTTCTTGAATGGATAACCCCCGTATATATGGCTAATCGACGTAAGGCGAATGAATCGTTTAAGATGCGTGTAGATGAGATGCAAATGTTACGTATGGATGAACCATTGGAAGGGGATAATATCCTCAATAAGTATGTTGAAGTTAATCAGCGTTTAGTAGAGGAAATGAAGGCATTTAAGGAACGCACATTATGGTCAGATTTACATCGTGTAGGTGCGGAAATTAGTGCTTCAGTTAAGAAAGCTTTGCCAACTATTTCTATAACTGAGAAGTTACCACACTGGACAGTTCAGTGTGGCATCGCTAAACCTGAGATGGATAATGCTTATGAGGTCATGAGTTCGTATGCAGCTGGAATGAATGCAGAGATTGAAGCACATGAGCAAGTTCGGCGCTCATCAGTAGAATGTCAATATGCAGAGCCTCAAGGTCTAAGAAAGCTTGATGATGAAGGGCCAACCATAGACGAAGAACTTATGGGCGACATTGAATTTACATCACAGGCTTTAGAACGTCTTGTGGATGAAGGTTATATAACTGGAAAACAGAAGAAATATATAGCTACGTGGTGTAGTAAGCGTCGCGAACATATTGCTGACTTTGATCTTGTATGGACTGATAATTTGCGTGTATTAAGTGCGTATGCGCATGAACGTTCATCTTCAACTCGGCTTTCTACGGATGACGTTAAATTGTACAAAACGATTAGTATGCTACATCAAAAGTATGATACTACGGAATGTGCAAAATGTCAACATTGGTATGCTCCGTTACCAGATATTTATGTGGATGATAAGAAATTGTTTTGGTGTCAGAAAGAGACGAAGACCCTTATTGACGTCCGCAAATTGTCGAAAGAGGATGTGACTGTTCAGTCAAAATTGATTAACTTATCTGTTCCTTGTGGTGAAGTGTGCATGTTACACTCGAAATATTTCAATTATCTTTTCCATAAAGCATGGTTGTTTGAGAACCCGACTTGGCGCCTGATATATAATGGTACCAAGAAGGGCATGCCTGAATACTTTATGAATTGTGTGGATGAAATTTCATTAGATTCAAAATTCGGTAAAGTGAAAGTGTGGCTGCAAGCAATTGTTGATAAATATTTGACTCGTCCCGTGAAAATGATTCGTGATTTTCTTTTCAAGTGGTGGCCGCAAGTAGCGTATGTGTTAAGTTTGTTAGGTATAATTGGTATAACTGCGTATGAAATGAGAAATCCAAAACCAACTTCTGAGGAATTAGCTGATCATTATGTGAATAGGCATTGTAGTTCTGACTTTTGGTCACCTGGTATGGCGACACCTCAAGGACTGAAGTATAGTGAAGCAGTAACAGCAAGAGCACCTAGAATCCATAGATTGCCGGTTACTACTAAGCCTCAGGGGTCAACACAACAAGTAGATGCTGCTGTAAATAAAATTTTGCAGAATATGGTCTATATTGGTGTTGTTTTCCCGAAAGTGCCTGGTAGTAAGTGGCGAGATATTAATTTTAGGTGTCTTATGCTTCATAATAGGCAATGTTTAATGTTGAGACATTATCTTGAGTCAACTGCTGCTTTTCCTGAGGGAACTAAGTATTATTTCAAATATATTCACAATCAAGAGACTAGAATGTCTGGTGATATTTCTGGAATTGAAATTGATTTGTTGAATCTACCGAGATTATACTATGGTGGTCTTGCAGGAGAAGAATCATTTGATAGTAACATTGTGCTCGTAACCATGCCTAATCGTATTCCTGAGTGTAAGAGTATTGTTAAGTTTATAGCTTCACATAATGAACATGCACGTGCTCAGAATGATGGAGTATTAGTAACTGGTGACCATACTCAGTTGTTAGCATTCGAGAATAATAATAAAACGCCGATAAGTATCAATGCTGATGGTTTGTATGAGGTTATACTCCAAGGAGTTTATACTTATCCATACCATGGTGATGGTGTTTGTGGTTCGATATTGTTATCTCGAAATTTACAACGACCGATTATAGGTATTCATGTTGCTGGTACTGAAGGATTGCATGGATTCGGAGTTGCTGAACCGCTTGTTCATGAAATGTTCACCGGTAAAGCAATTGAGAGTGAAAGAGAACCGTATGATCGTGTGTATGAGCTACCTTTGCGTGAATTGGATGAATCTGATATTGGTTTGGATACTGATTTATATCCCATAGGTAGGGTTGATGCAAAGTTAGCCCATGCTCAAAGTCCTTCTACTGGGATTAAAAAGACGCTTATTCATGGAACGTTTGATGTCAGGACTGAACCAAATCCTATGTCATCACGTGATCCAAGAATTGCGCCACACGATCCATTGAAGTTAGGATGTGAAAAGCATGGTATGCCTTGCTCACCATTTAACAGGAAACATCTGGAGTTGGCAACTACGCATTTAAAAGAGAAGTTAATCTCAGTAGTTAAACCAATAAATGGTTGCAAGATTAGAAGTTTGCAAGATGCTGTATGTGGTGTGCCTGGTTTAGATGGGTTTGATTCAATATCTTGGAATACTAGTGCTGGTTTTCCTTTGTCTTCATTAAAACCACCTGGAACATCAGGTAAGCGGTGGCTGTTTGATATTGAGCTTCAGGATTCGGGATGTTATTTATTGCGTGGAATGCGACCCGAACTTGAAATTCAATTATCGACAACACAGTTAATGAGGAAAAAGGGAATAAAGCCTCACACTATATTCACAGATTGTTTGAAAGATACTTGTTTGCCTGTTGAAAAATGCAGAATACCTGGTAAGACTAGAATATTTAGTATAAGTCCTGTACAGTTCACTATACCATTTCGACAGTATTACTTAGATTTTATGGCATCCTATCGAGCTGCACGACTCAATGCTGAGCATGGTATAGGTATTGATGTTAACAGCTTAGAATGGACAAATTTGGCAACAAGTTTGTCAAAGTATGGCACTCATATCGTGACAGGTGACTATAAGAATTTTGGCCCTGGATTAGATTCTGATGTTGCAGCTTCGGCGTTCGAAATTATTATCGACTGGGTATTACATTATACTGAAGAAGATAACAAAGACGAAATGAAGCGAGTGATGTGGACCATGGCGCAGGAGATCTTAGCGCCTAGTCACTTATGTCGCGATTTAGTGTACCGAGTACCTTGTGGAATTCCATCAGGTTCTCCGATAACGGACATATTGAATACGATTTCAAATTGTCTGTTAATTAGGTTAGCTTGGTTAGGTATTACTGATTTGCCTTTATCTGAGTTTTCTAAAAATGTTGTTCTTGTATGTTACGCTGATGATCTTATCATGAATGTTAGTGATAACATGATTGATAGGTTTAATGCCGTAACAATAGGAAAATTCTTTTCACAATACAAGATGGAATTTACGGATCAGGATAAATCAGGAAATACCGTAGAGTGGCGAACGTTACAAACTGCCACTTTTCTGAAGCACGGGTTTTTAAAACATCCGACTAGACCTGTGTTTCTGGCTAACCTGGACAAGGTGTCGGTTGAAGGAACGTCGAACTGGACTCATGCTCGAGGACTGGGTCGTCGTGCAGCAACCATAGAAAATGCTAAACAAGCGCTAGAGTTAGCATTTGGATGGGGTCCCGAATACTTCAATTATGTCAGAGATACCATTAAAATGGCTTTTGACAAGTTGGGTATTTATGAAGATCTCATCACATGGGAAGAAATGGATGTTAGATGTTATGCTAGCGCGTAGTATTTAAGTTTAAATACTTATTAGTTTTAATTTTATTTTAGGTTATTGGAATTGAGGGAAGTACCACCCCCCAAGACCTTCGTTTTAAATCTACTAAGAGGAGTGAACCTGTATATAAGAGTCTAAAGACAGAGTGGAATAGACCATCATCTTTAGCTTATATATAGGAAAGGTTGAGTTGCCTCTAAAGACTCAGCTCCATAGTAGAGTAGTTTTAATTACGATTAAAGTGGTACTCTAGGTTAGGTGTTACTCGCGTATTATCAACTAGTGGTAATGCGTCCTAATTTTAGTATAGTTTTAACCATAATAGTAAAAAAAA


>DWV_B_Apis_cerana_Chittagong_BD_2023
CTTTCTACGGATGACGTTAAATTGTACAATACGATTAGTATGCTACATCAAAAGTATGATACTACGGAATGTGCAAAATGTCAACATTGGTATGCTCCATTAACAGATATTTATGTAGATGATAAGAAATTGTTTTGGTGTCAAAAAGAGAAGAAGACGCTTATTGACGTCAGAAAATTGTCGAAAGAAGATGTGACTGTTCAGTCAAAATTGATTAATTTGTCTGTTCCTTGTGGTGAAGTGTGTATGTTACATTCGAAATATTTCAATTATCTTTTCCATAAAGCATGGTTGTTTGAGAACCCGACTTGGCGTTTGATATATAATGGCACCAAGAAGGGTATGCCTGAATATTTTATGAATTGTGTGGATGAAATTTCATTAGATTCAAAATTCGGTAAAGTGAAAGTGTGGTTGCAAGCGATCATTGATAAATACTTGACTCGTCCTGTGAAAATGATTCGTGATTTTCTTTTCAAGTGGTGGCCGCAAGTAGCGTATGTGCTAAGTTTGTTAGGTATAATTGGTATAACTGCGTATGAGATGCGTAATCCTAAATCAACAGCAGAAGACTTGGCTGAGCACTATGTTAATAGGCATTGTAGTTCAGATTTTTGGTCACCAGGTATGGCGACTCCTCAGGGATTAAAATATAGTGAAGCGATAACAGCTAAAGCGCCTAGAATCCATAGATTGCCCGTTACTACTAGACCTCAGGGATCAACGCAACAGGTTGATGCCGCTGTGAATAAGATTTTGCAGAATATGGTGTATATCGGTGTTGTATTTCCGAAAGTGCCTGGTAGTAAGTGGCGAGATATTAATTTTAGATGTCTTATGCTTCATAATCGGCAATGTTTGATGTTGCGGCATTACATTGAGTCGACGGCTGCTTTTCCGGAGGGTACCAAATACTATTTTAAGTATATTCATAATCAAGAAACTCGAATGTCAGGTGATATATCTGGTATTGAGATTGATTTATTGAGTTTACCTAGATTGTATTATGGTGGCTTAGCTGGGGAAGAGTCGTTCGATAGCAATATAGTGTTAGTAACTATGCCGAATAGAATTCCTGAGTGTAAGAGTATTGTGAAGTTTATAGCTTCACATGCTGAACATGCTCGTGCTCAAAATGATGGTGTGTTAGTTACTGGTGAACATACTCAGTTATTGGCGTTCGAGAATAATAATAAAACACCTATAAGTATTAATGCTGATGGTTTGTATGAGGTTATACTTCAAGGAGTATATACTTATCCATACCATGGTGATGGTGTTTGTGGGTCTATATTATTGTCTCGTAATTTACAACGACCGATTATAGGGATCCATGTAGCTGGTACTGAAGGATTACATGGCTTTGGTGTTGCTGAACCTCTTGTTCATGAGATGTTCACTGGGAAAGCAATAGAGAGTGAAAGGGAACCGTATGATCGTGTGTATGAATTACCTTTGCGTGAATTAGATGAATCTGATATAGGTTTAGATACTGATTTATATCCTATAGGAAGAGTTGATGCGAAATTAGCCCATGCCCAAAGTCCTTCAACAGGAATTAAAAAGACGCTTATTCATGGTACTTTTGATGTTCGGACTGAACCGAATCCGATGTCATCACGAGACCCAAGAATAGCGCCACATGATCCGTTGAAGTTAGGGTGTGAGAAACATGGTATGCCATGTTCTCCATTTAATCGAAAACATCTGGAATTAGCAACAACTCATTTAAAGGAGAAGTTAATTTCCGTAGTTAAACCTATAAACGGATGCAAGATTAGAAGTCTGCAAGATGCTGTGTGTGGTGTACCAGGTTTGGATGGCTTTGATTCAATATCCTGGAATACTAGTGCTGGTTTTCCTTTATCTTCATTAAAACCACCAGGCTCTTCTGGCAAGCGATGGTTGTTTGATATTGAATTACAGGATTCAGGATGTTATCTTTTGAGAGGGATGAGACCTGAACTCGAGATACAGTTGACAACAACTCAGTTAATGAGGAAGAAGGGAATAAAGCCTCACACTATATTCACGGATTGTTTGAAAGATACATGTTTGCCTGTGGAAAAATGCAGAATACCTGGTAAGACTAGAATATTTAGTATAAGTCCCGTCCAATTTACGATTCCATTTCGACAATACTATCTCGATTTTATGGCGTCGTACCGTGCCGCTAGACTTAATGCTGAGCATGGAATAGGTATAGACGTGAACAGCTTGGAATGGACAAACTTGGCAACAAGTCTGTCGAAGTATGGCACGCATATTGTGACAGGAGATTATAAGAATTTTGGTCCTGGGTTAGATTCTGATGTTGCCGCTTCAGCTTTCGAAATTATCATTGATTGGGTGTTAAATTACACTGAAGAAGATGACAAAGACGAAATGAAGCGTGTAATGTGGACTATGGCTCAGGAAATCTTAGCTCCTAGTCACTTATGTCGTGATTTAGTATATCGCGTACCATGCGGTATTCCTTCTGGATCACCAATTACGGACATTTTGAATACTATTTCGAATTGTTTGTTAATTCGATTGGCTTGGCAAGGTATTACTGATTTGCCTTTATCCGAATTTTCTAGACATGTCGTGCTAGTTTGTTACGGTGATGATCTCATCATGAATGTAAGTGATGAGATGATAGATAAATTCAACGCTGTAACAATCGGCGATTTCTTTTCGCGATATAAGATGGAATTTACGGATCAGGATAAATCTGGAAATACAGTGCGGTGGCGAACTTTACAAACTGCCACGTTTTTGAAGCATGGGTTCTTGAAACATCCAACAAGACCCGTGTTTCTAGCCAATCTGGATAAGGTTTCTATAGAAGGAACAACCAATTGGACACATGCTCGAGGATTGGGTCGACGAGTAGCAACCATTGAGAATGCTAAACAAGCGCTAGAGTTGGCATTCGGATGGGGTCCCGAATACTTTAATCATGTTCGGAATACCATTAAAATGGCATTCGACAAGTTAGGTATTTATGAGGATCTCATCACATGGGAAGAAATGGATGTTAGATGTTATGCTAGCGCGTAATTTTAAGATTTTAATACTCATTAAAATTAATTTATATTTAGGTTATTGGAATTGAGGGAAGTACCACCCCCCAAGACCTTCGTTTTAAATCTACTAAGAGGAGTGAACTTGCATATAAGAGTCTAAAAGCAGAGTGGATTAGACCACCACTTTTAGCTTATATGTGAGGAAGGTTGAGTTGCCTCTAAAGACTCAGCTCCGTAGTAGAGTAGTTTTAGTTACGATTAAAGTGGTACTCTAGGTTAGGTGTTACTCGCGTATTGTCGCATACCGGCAATGCGTCCTAATTTTAGTATAGTTTAACC


>SBV_Apis_mellifera_Tangail_BD_2023
CGAATCGTGATTCGATTCCTTGTTTCACCTGAGTAAATCGAGATTTACCTTGACGGGGTTTGCTTGACGTTGCGTCAGACCCGTTTTCCTTGTGATTTTTAGGTTGTGAAGATTTATTCGAGGAAGCTAATTTAAACGGAAAGTTTATCATATAGAAAGAGACATAATAAGTTTATTATGGACGATATTTCTCCTTTGTTTTATGGAGATGTTAGAAATACCAACCGATTCCTCAGCAGTGGAGGAATCAGAAGAAATCAGTCTTCTGAATATAGTTCACGCGCCAGAATCTATAAAACCAAGCTGGAGGCGCGTAATTACGGAGTGGAAAGATTATCTACAATCCTTACCTCTAGTAAGAAGACATTTGATACAGTGGACTCTTATACCGATTTGTTTAATGGTTGGGTTTCTGGTATGTTTGTTGACAAGAACGTCCACTACACCGAAATGTCCAGTGATGAGAGTGGACGAAGAATCTGGAATGTTAGACGCGCAGTGTCAATTAAGACCGCAGAAGGAACTATAGTGTGGCGAAAAGTTATTACCTCGTACAGTTGTAAGGTGGCTTCAGAACTAGCTGCTAAGAGTATATTGGTGCAATTTGCAGGTCCTATAAGGACTCAGAGTGATGAGGTACCCTCGAAGGAATCTATTCAGGGGGACGCTACACAACAAAGTTCCAAGGAGGAGAATACAATAATTACACGCGATCAACAACAAACTGCATCGGAAAAGATACCATCAACAGTTGGGGATTTAATGATAGCATCTTCTGAACCAACGCAACAATTTAAGAGTTTAACTAATCGTTGGATGCCTATTAATTCAATTAGAGTAACAGTAAATGGTAAAAGGAATGATCTTCTGGCACAATATTATATCCCCGAAGACTTTCTATCAACACATGCCAAGTGTGCGCCTAACACTATACCGTTTGAGACTTACGTGTATGGAAAATATGAGTTAGAGATGAAGTTTGTAGCTAATGGTAATAAGTTTCAGTGTGGGAAAGTTATAATTTCTGTAAAGTTTGATAGTTATCAAGCAGATAATATAAATACAGGATTTCAAGCAGCACTATCGCGACCACATATTATGTTAGACTTGTCTACTAATAATGAAGGAGTTCTAAAAATACCATTTAGATACCATCGTGCCTTTGTTAGGAATCAAACGCATAAAACAGCTACAGCAGGTGTAAGACCTGGGAAATTTGCTAGTGTTTACGTGCAAGTGTTGTCACCATTACAGACGGGGGAGGGAGGAGCGAATGATATGTTTATACGGCCTTTTTATCGGTATACACGTGCTGAATTTGCGGGAATGTCGTATAAAGTCCCATTGACCCAGATGGACGTTATAGGTACTTTAATATCCGGGGGACCAACACCAGCTCTTAAGGATATTTTAATAGGCGTTGAAAAAACATTGGATCAATTGGGCCGAAGTAATAACCAAGATAAACCGAAGGATGTAAATAGTATAACTATAATTCCGAAACCTCGTTTAGGTTTCCCTCATGGGAAAGGTAAGAGTGATGCAGTAGCTATGCGAGTAAATCCGGTAGCACTAACATCATTCCGAGAAGTGAGTGCTTATCCTGATGAGCCTCGTACTACGTTGGATATAGCTCGTATATGGGGTTTGAGAAGCACGTTCAATTGGGGATCTGGAGATGAACATGGAAAAGAGTTATTTAATACGGTTCTGGACCCAGGTTTGAGATTTTATGATCAGGATTATGAAGGGCAGATAACACCGATGGAATATGTGACTGGATTGTATAATTTTTGGTCAGGGCCAATAGAATTGCGTTTTGATTTTGTTTCAAATGCATTTCATACTGGAACTGTAATTATATCAGCTGAGTATAATCGATCGTCTACAAATACGGACGAGTGCCAATCTCATTCAACCTATACTAAAACATTCCATTTGGGAGAGCAAAAATCAGTGCACTTTACTGTGCCTTATATATATGATACTGTTGTGCGGAGAAATACGGCTAGCGCCTATTTACCGGTTACTGATTATGATAAGGTGGATAATGTTAGTAGGGCACAGGCTATGGGGATTAGAGCAGAATCTAAAATGAGAGTGAAAGTGAGAGTAGTTAATGTCCTGAGGCCCGTAGCTTCTACTACCTCAACTATAGAAGTTTTGGTGTACATGCGAGGAGGTAAAAATTATGCACTGCATGGGTTAAAACAGTCGACTTATTGGCCGTCTAATAGTGTGGTACCTATTGATAGTTTTCCGCCTGATGGTTATGATCCAGTTAAGCCACCAAATAGATCAAGGCGGGAGTTGGCCTCTTCAGATAGTGATGGGGGTAAAGGAGAGCCTGTGATGGCGGGGTCAGATAATCCGCATAGATTTTTGCCTGCGAACGTGTCTAATCGTTGGAATGAATATTCTAGCGCTTATTTGCCGCGGGTACAAATGGACACTGGGGCTAAGGAAGATGAAGATGAAACTGCAAATTTTAGTGATGGGGTAACCGCGATGGGTTTTCAATCTTTGGATACCCAAGTGTCAATTAAGGATATTTTGCGTAGACCAGTGTTGTTGTTTAATCATGTAGAGTTGGACCCTGATTATACAGGTTTCTTTATACCTATAATGCCGCCTTCTAGAATGATGCAATATAAATCAGGAGATAAGGAAACATCTTTTCAGAGGTTGATTGGTCGTACTCCTCAGGCAGCCATAATGAATTTATTTAGGTTTTGGAGAGGGTCATTGCGCTATACTATTATTATACATAGTACCGATGGTCACCCTATATATGTGACGCATGTACCCCATACGGGTAACAGAGTGTATGGTTTAATGAAAGTAAATAATTTACATGAGTACACTAAGGTTCCCATTTTTGGGTGTGGATTAACAACTGAAATGATTATTCCTAGTGTGAACCCGAGTATATGTATAGAAGTACCATTTGATACGGAAAACAATTGGGCCGTGACCTTTGATGAAGATGCTCAGAGGAATTACTCGTGGAGAGATAAAGGGGATACTGTGACCGGACATTTGGTTGTAACACCTGTAGTATCAGTTTATATGTCTGTGTGGGTAGAAGCAGGAGATGATTTTGAGGTATCTAACTTTTATGGACCACCGAGTGTAAAGACGAATGACTGGAACTATGCATTCTCTGACGAGCATGTACAAGTTCAGATGGATGATAGTACAGAAAGAGTATACGATGAAGGAAACCAAGTGTATTATTATCCACCCCCTAAACCAGAGGGTTTTAGTTTGAACAATGTACGGACTTCGGTTAGTACGTTGTGTAATATGATTGGAAAAGTAGTAACTCCTGAGCGAGCAGTGAAAACAGCGTTGTGTGCAACTCCTTATTTTGGATCAGCTTACATGACAGCTACCACATTAGATGCTATAGGCAGTATGCAGAATACTGTTACGGGAGCAGCACACCATTTGACTGCATCTGTTGATGCGAGATTAGAGCAATTGTCAGCTAAATTTGGAGATTCAATTGATGTAATTACTACAGCGGTTAGGGAGGCTATAGGTAAAATTTCTTCCGGCATGTTTAATATGGTTAACTATACTGGTTATTGTATAGATGTAATCCTGGATATATTAGTAGCATGGATTGACCGAAGTTGGACTGCAGTAGGAGTGGGAATTATTCGATTCGTGACTAAAGTGTTGGGGTTGGGTGCAATTTCTAAAGTTATGCATATGGCCACAACTTTTGGGCAGCTTATAGCGAGAGTCTATGAACCTCCACGCCCAGTTGTGCAGGCACCACCTCCCACAGAAGCTACGTTGACTGGAGCTCTGGCAGGTATATTGGGTACGCTTATGGGAGTTTATATATCACCGTTGTCTGGCGGAAGCTATTTTAAGAATTTGATGTTGAGAATGACTAGTTCAGCTGGGCCTTCTTACTTGGTGGGGGTTTTACGTTTTGTCGAGGCTACTTTTAATACGGTAAAGGACATGACACTAAATGCTTTGGGTTATGTGTCTCCAGAGAATGCTGCGTTGAAAATGCTGTCAGGAACATCGACTACAATACAGAATTTTATAACTGATGCTCAGCTCATTACTACAGAAGCTAATGCAGCACTGGTGGGACATCCCAGTTTCCGTGCTAAGTATTGGAACACGGTAATGCAAGCATATCAAATACAAAAGTTATTACTAACTGTTCCGCAATCAAGTGCTTCTCCAATTTTATCTAGATTATGTAGTGACGTGATACGTAATAGTAATGAAAAGTTCATTGATATTTCTTCTTCACCAGTGCGTTATGAACCTTTTGTAATTTGTATTGAGGGCCCAGCAGGCATAGGTAAATCGGAAATAGTTGAAACCCTGGCTACTGAATTGTTGAAGGGAGTTAATTTAAAGCGACCGCACAGTGGGGCTACGTATTTCCGAATGCCTGGCTCTCGATTTTGGTCGGGTTATAGGGACCAACCAGTGGTGGTGTATGATGACTGGGCTAACTTAACGGAACCTCAAGCTTTAATGCAACAAATTTCAGAACTATACCAGCTTAAATCAACATCTACTTTTATTCCGGAAATGGCTCACTTAGAAGAAAAGAAGATTAGGGGTAATCCCCTTATTGTGATATTATTGTGTAACCATGCTTTTCCGGATAGTGCAGTTACTAATATGTCTCTTGAACCTAGTGCAATTTACCGTAGGAGAGATGTGTTACTGTATGCAGAAAGAAAGCCAGAATATGAAGGGGTTAGTTTGAGAGACATGAGTGTTAACGAACAAACTACGTTTGCGCATTTGAATTTTTATAAGTACAAGGACTCTACTAATTCAGCCTCGTGTACATCTAAACCCGTTGGATATGAATTAACTAAGGATTGGTTGGTTGCGAAATTTGCAAAATGGCATGCGCAGGAACAGATTAAAGTACAGAGGCGTATGGAGAACATACGGGCGGGAATGTACGATGCTGAGGTGGGCGCTTTGCGTTTGGAAGATCCGTTCAGTTTATATTACTCAGTTTCTAGTGAAGTTATAGAAAATAATGAAGATGTCACGACTGGGTTTCTTCCTAGTGAAATTTTAGCCTTTGAGTGTAAGCGTATAGCGAATGTGATAGATGCTCATCAATCCTCGGTAAGGGAAATTGTGATCCCGGAGGAGCCAAAGGATCCATTTGTTACTACACAGGGTGATTTGGCGGGAGTATTTATGGGGGCGGCTTTGGGACGAGTAGTACTAGAAAAAGTCTGTAGCTTCTCATCGGAACTTATTAATTATGCGGTTGATTGGATAATCAGTAAGCACAATGTGACCCATGAGTGTTGTGTGTGTAAAGAGACAAAAGGAATTTCATGGTACTGCTTAGATTCTGCGCAACTCGCACCTCAGGCTACGCACTATATGTGTAATAGCTGTATGGTTGCCTCGCGCGCAGCAAATCGTGAAGTAGTCCAGTGCCCGATGTGTAGGAGTCCAAATTTTGAGCGATGGGGCACATATCAACAGATGACTGGAGTAACGATTGTGGGACGTGCATTAATTATGGGATTGATAACGGTTGATAAGGGAGTTAATGTACTCCGTCGAATGTTGGGAGGTACTTTTGGTGCTATGTATGCAGCTATAATGCGCGTAGCAGCTACACTTCATCCTTCGATGAGTGAGAGAACAGCGGATTTACTGAGGATGACAGGGGCCTTGGTAGATATGAGTGAATATACTGTGCGAGAATTGCAACACGTAGTCACTCAAATAGATGATCCATTTGAATCGGATTGTGAGGATGATGATGTAGATATAAGTAAGGTACATTGGCGAGATATTGTAACTTTTGATTTTGAGGAAGATGTGGCTCGCTCGTTGATGCGAGAGAGGGAAATTACTAATATACCTTGCCTTCATATATTGTTAGGTGGTGCTTTGCACCACGTATCTTATCGTGATGGGGGCTATAATGTACCCAACGGAGGAACTATGGTGAGAGTACCGGAGTTACCGTGTACGTCTGATTGTTATTTTTCTGATATGGAAGCATTTAAGAGTTTTGCCCAGCGGTATAAAGAGGAAAAGAAGATTGAAATTCAATCCCATTTGTTAGGATTTATTAATAATCAAAACTCTCACGATTATTATAGGAAGCGAGTCCCGCGTATTTTTCAGCCTCATTGGATGAGGGCAAATGAAGATTTAGCTTTGGAAATCTCTAACATTACGGCGAATGGTTGGTATCAGAGAGTGGGTGATTCGTTTGTGAATTATAGAACTCTGATAGTGGCGGCTGCGGGTTTAGTGATGGCAGTGGGAAGTATATTTGGAATGTATAAATTCTTCTCTATTGGTACGGACCCAGCGCGTGTTGAGTTTGTTCCTAGTGGGGATGAAATTACTAGAAATTTGAAGCGAACAACTAGGACGTTGCAAAGAACTCGAACAGAGAGGCCTCACTTTCAGCAAGTGAATGAACACCCACCCCTTGATTCAGTGGTTAAGAAGTATGTGGCTCGTAACTATATTACTATTAGCTTGTATAAGCCCGCGGGAAGGGTGAAGTTGACCGCATGTGGTATTTATGGTACAGTGGCGTTACTACCGAGGCATTATGTGCGTGCCATTAAGGAGGCATGGGAAAAGAGTGTTAAAATAACCATAACTCCGGCTCTTTTGGAGCATGAGGAGCACGTTTATACTTATGATGCAGCTGATTTTACTATATCTGAGTCTACAGATTTGGCTATTTGGGTATTGTCTCCATCATTTGGAATGTTTAAGGATATAAGGAAGTTTATAGCCACAGATGAGGACCTATCTAAGCCAATTACTACGGAAGGGTCCTTATTATTGGCACCAACTAATCGTAATCCGGTGCTTAAGGAACAGAGTATAGAGATACTGGGTCTACAAAATGAAATGCAGGTATCTGAGCTAAATGGTACGGTATTTTATGCGAATGACGTAATCTGTTATGATTATTCACAACAGGGAGCTTGTGGATCCTTGTGCTTTTTATCCCGCTCTCAAAGACCTATTGTGGGAATGCACTTTGCTGGCCGGGGCGAAGGATCTTGTGGAGAAGGTTATGGTGTTATTTTGACTAAAGAGGCCATTGGGGATATTTTGGCACTTAAGTCCCAACCTGTGGTGCAGTTGGAGGATTGGGAAGGACCCAGTCTAGAAGAAGCAAAAATTATTCTACCTGAAACTAATGTGTCTTATATTGGGGCGGTGACAAAGGAGCAAACTCCGTACCTCCCCAAGAAAACGAAGATAAGGCCAAGTCTTATTCAGAACGTTGGGGATCTTCACCCAGTTTCAGAACCCTGTATATTGGATAAAACAGACTCTAGGTACCAACATGATGATACTCCTCTAGTAGCGGGGTGTAAGAAGCATGGAAGACTTACTGTAGATTTTGGTACTACTAGGGTAGAAAGTGCTAAAGAGGCTCTTTGGGATGGGTGGCTATCGAAAATGAAACCCCTGGTGGTAAAACCTAAGTTATTAACGCCAGAGGAGGCTGCTAGTGGTTTTCCGGATATACAGTACTATGATCCTATGATTCTCAACACTAGTGCGGGTTTTCCTTATGTGGCGACAGAAAAGAAGCGTAAAGAAGATTATATAGTATTTGAGCGCAATGAGAATGAGCAACCCATTGGAGCCACTATAGACCCCGGAGTTTTAGAGGAGATGAAGCGAAAATCTGAGTTGAGAAAGCGAGGGGTGCAGCCCATTACACCATTTATTGATACACTTAAGGATGAGAGGAAATTGCCGGAGAAAGTACGAAAGTATGGCGGAACTCGAGTGTTTTGTAATCCTCCTATTGATTACATTGTGTCAATGAGGCAATATTATATGCATTTTGTTGCTGCGTTTATGGAACAGCGTTTTAAGTTAATGCATGCGGTGGGGATTAATGTTCAGAGCACAGAGTGGACACTTTTGGCTTCTAAGTTGCTCGCGAAAGGAAATAATATTTGTACTATTGATTATTCAAATTTCGGTCCAGGTTTTAATGCTCAAATAGCGAAAGCTGCCATGGAATTAATGGTGCGGTGGACTATGGAGCACGTAGAAGGTGTAAATGAGATAGAGGCGTATACATTATTGCATGAGTGTTTAAATTCGGTTCACTTAGTATCAAATACGCTGTACCAGCAAAAGTGTGGATCACCTAGTGGAGCGCCCATTACTGTAGTAATAAATACTTTGGTTAATATCTTATATATATTCGTAGCTTGGGAAACGTTAGTAGGAAATAAAGAAAGAGGGCAAACCTGGGAGTCCTTTAAACAAAATGTAGAATTGTTTTGCTATGGTGACGATTTGATAATGTCAGTAACAGATAAGTATAAGGATATTTTTAATGCATTAACAATAAGTCAATTTTTGGCACGATATGGAATAGTAGCTACTGACGCAAATAAAGGAGATGAGGTTGAGGCTTATACGACATTATTACATAGTACGTTTTTAAAACATGGGTTTCGTCCTCACGAAGTGTATCCGCATCTGTGGCAATCTGCGCTGGCTTGGAGTTCTATTAATGATACTACGCAATGGATATGGGAATGTGCTGATTTGAAGTTGGCCACAAGGGAGAACTGTCGAGCTGCCCTATATCAGGCGCATGGTCATGGTAGCACTGTTTATAATAAATTTAAACAACAAGTGAACCAAGCCTTAATTAAGCGGAAAATACAACCAATTGCTTTGTCCTGGAAAGAAATTGATGATTTATTTTATCCCGAAATTAGTTATTAGTGTTTTTTAAGGTCTCATATATGCTATAAAGGTTATGGGTACTAATATAGTGGATTAATATCAATATATGGCATTTTAAA


>Varroa_destructor_virus_2_Apis_mellifera_Tangail_BD_2023
TGCTTCATTGTGGACTATGTTAGGAAGTGGACCCCAGACCAAAATTGAAGGGGAAAAATTGGCAGCTGAATCTCCCTACTCGTATGATCCACGTCGGGGGAAGTCCACTCGTGTATCTATGAAAATGGGACGAAATTATAAAGTTATGCCAAAGATGGGAAAATTTAGAGGTCAGGCACTGTTAACTCATACAATTGGTGAATCCTGTAATTCCATTATAAAGAGAAATACTTTCTTTATAAGAGCAACTTATGAACTTAATGGGGTAAGATCCGTACCCATTAATGCTCGTTGCCTTGGCGTTACAGGACGATACGCTCTCTTCCCGCTGCATTATAATGATGCTTGGGAAAGATTGAATGAATTAGAGGGCGTAAAATTTGAATATTATGACATAACAACGCCGATTCCTATTGAGTTTTCATATGATGAAATTGATATATTGGCAAGTGATGAGTCGGCAGCCCTAGCGTTTATTAGAATGCCAAAACGCTTTAGGGTATTTAGGGATATAAGAAATCATTTTATCCCTAATGATAAAGTATGTTATGGGAAAACAAAGGCCTGCCTCTTTGAATTAAAAATTGATTTAAACAAACAATTGACAACAATAGAAAGACATAACTTTGAGGCAGAGCGTTCGGAAGGATGTAAAATTCCAGCTTCCGAACATTTTAATGAATTTACAGTCTCATCGGCATATAGGTATGATTATGGTGGGGCTGGTGTGTGTGGTAGTGTTTTATTTGACTGGATGGGACATATTATAGGTATGCATGTCGCAGGTCTCGGAGACGGCTCTGTAGGTATGTCTGAATGGTTGACCGAGACCGATATGAATGATTTGACCAATCTTATGTCGCAATTAGAGGACCCTGTTGGTGAGGTAGAATTTGACCCAGAGGTTTTGCAAGAAAAACCTGATGAGTGTATTATGAATCCGACCTCTCAGGTATTAGATATAGGCCTCATCAATCCCGTTTATAGAAATTTTGTGGATAAGGATTCAAAAATAATTAGGAGCCCGATGTCTGGGTTGGCTTCTGGTGAACATCTTCCAGATCTTGTGGAACCTGCAGTATTGGATCAGCGGGATAGTAGATACAAGTTTCAGTCATCCCCTCTATTCGAAGGCGTAAAACATCATGGGCGTCCGATGAGACCACTTCCGTTGGAGATGATTGAGGAAGCTGTGGGACATTACACGCACAAAGTTCTTTCTTTGTGTAGACCTACGCGTCCAGAGCCGGCTATACTTTCAGTGGAGGAAGCTTGTATGGGCGTGGAGGGAGTTAAGCTCATAGCTCCCCTCGATTGGGGATCTTCAGCGGGGTGGCCTTGGAGGATCTCCAAGGATGTTTCTAATCCGGCAACAAAATCGTCATGGGTGAAATTGACCGATGACAATACTAAATTTGTAGGCCTTCATCCAGATTTGGAGGAGGTGATGGCTCTAAAGCATGAACAGCGCATGGCAGGAGTCGTACCACTGACTGTATTTGCTGATATCTTGAAGGATGAATTGGTGCCTCATGCTAAAATAGAGCGTGAGGGCGCGACGAGGATTGTCTCGATGAGCCCCATCGACTTCACGATACAGCAGCGACAATACACGATGGACTTCGTTGCGTCGTTCATGTATAATAGACTTGATCTGGAGCATGCTATTGGAATTAACCCAGACTCCAGTGAGTGGACCGACCTTTACGTGAAATTGGCTAAAGGCGGCAAAACAAAATTTATAACTGGTGACTATTCTAAATTTGGGGATAAATTGCCGTGTGAGATTGGCGTGCGCATGTTTGGAGTGATTGGCGCATGGTATGCCCGGTATGCACCCCCGGAGCAGGTGAATGTAATTAATAGGGTGCTTTCTATTATGAGCCTAGAGGTCTTCAATGCTAAACACATTGCGGATCGCTGGGTTTATCAATGTGTGAATGGACTGCCTAGTGGTAACACCATGACTGTTGTCTTAAATTCTATGGTCAATTCCATTTTTATCAGGATTGCATGGATGGCCATAATGCAAGGCACAGAATTTGGTGGTCTTGATAATTTTGAGAGATTAACAAGTTTGTATAGCTATGGTGATGATGTTATCATTGGGCTGGATGATAGTGTGTGTGAAATGTTCAATACGCTAACGATTAGGGATTTCTTTGCCAAATATGATCTTAAATTTACGGATGCCGATAAAGAAGGTATCCCTCTTAAATATAGGACAATTGAGGATATGGTATTCCTCAAGCGTAATTGGCTTAGGACGCAGGATAGAAAATTAATCAGTAATAGAGTTTACTTCTTAGCCCCATTGGCAGAAGACTCGATGTATGGAATTTTACATTGGATTAAAAAGAATCATGACCCCATCGAGTTTGCTAAGGAGATGTCTGAAGAGTCTGCCCGCATGGCTTTTACCCATGGTCGGGATTTTTATAATAAACATTGTGATAAGTTACGTCGTATTTGGCAAAAATTGGGACACTATTTGATTTTACCAAATTGGGACGACTTGGCGTATCGAACATATTTGAGTGATCAACCGTTACTACGTCTTACGCGCAAACTTGAAGGCTTGCCTGAGGTTTGTGGCGGACCTGCTGGCCACGCAGGTTGACGTGGTAGGTAACTACCCAGGTTTTATAGCGATAGGTGTACCTGGGTAGGCCCGGGCG


>Bee_Iflavirus_BD_8_Apis_mellifera_Mymensingh_Sutiakhali_BD_2023 
CTTCCCCACTAGTATACTGAAACGAGCGCAATCAGCTTTATGGGATGGGTGGATTAGTAAAATGAAACCTAAGGTAACTAGTCCAAAGAAACTGACCTATGAACAAGCTGTTACAGGCTTGCCAGATATTGAATATTACGACCCAATGGTTTTGAATACCAGTGCTGGTTATCCATATGTGTTGGGGAAAAAGAAGCAAAAAGCCGATTATATACAGATGGAAAGGGATGATTCCTTAAAACCAATAGGCGCTATAATAGATGATGAAATTATGAAAGTACTTTCTGAAAAGGAAAATCTAAGGAAGCAAGGAATAATTCCTTTTACTCCGTTTATTGATACATTAAAGGATGAGCGTCGTAAGCCCGAGAAAGCCCGAAAACTGGGAGGAACTAGAGTTTTTTGTAATCCACCAGTGGATTATGTTATTGCGATGCGGCAAAATTTCCTGCATTTTACCGCTACGTATATGGATCAACGGTTTGCACAGCAACATGCGGTTGGAATTAATGTGAATGGAACGGAGTGGACTCAGTTAGCCCGAAAACTGATTGCGGTATCTGGCAATAATGTCTGCACGATTGATTACGCTAATTTTGGGCCAGGATTTAATGCTGGGGTCGCAGAGATGGCGATGGAATTAATGGTTCGTTGGACTATGGAAAATGTAGAGGGAGTTAATGAGCAAGAAATTCGAGTCTTGCTGTATGAATGTTTATATTCGCAACACGTGTGTAATAACACAGTTTACCATCAGAAGTGTGGTTCACCAAGCGGAGCCCCAATTACGGTGATTATAAACACATTGGTTAATATTCTTCTAATTTTGATAGCCTGGGGGGAATTGGCGTCGAGTGAGGTTAAAAAAACTAATGGTTATTTATGGGAGGAGTATAAATCTAATGTGGCCTTATTTTGTTATGGCGACGATTTGATTATGGCTGTTTCCGATAAGTATAAGGAAATTTTCAATTCACTCACAATTACAAAATTCTTTGCTAAATATGATATAGTAGCTACTGACGCTAGCAAACAGGATGAAGTTGTTCCATATGATAAATTGACTAAGGCAACTTTCCTCAAGCAAGGGTTTGCTAAACATGAGAAGTATGAGCATATATGGCAATCAAGGTTGGATTGGGTATCTATTAATGATTGTACCCAGTGGATTTGGGAATGCGCCGATTATAAGTTAGCCACACGTGAAAATTGTAAAATGGCATTACTTTCTGCTCATGGATGGGGCAGTCAAAAGTATAATAGTTTTAAGGAGCAAGTTAACCGTGCTCTCATAAAGAAAAACATTGAACCTATAGCCCTGTCGTGGGAGGAGATTGATGATTTATTTTATCCCGATATTAGTTATTAGTGTTTTTTAAG


>Bee_iflavirus_BD_1_stingless_bee_Chittagong_Bangladesh_2023
GTTGCACCCCGAGCAATTCGACCAGTTCGAGTACAAGCAGATCAGATGACTGAAGTCGTTACATCAGCAATCTACAAGAATTATGTAACACTTAAGATTTGGAAAGACGGAAAGGTTATTAAACAACTGGGAATGTTAGGTGTATGTGGCCATCAGGCTATGTTACCTAGACACTACATTAAAGCACTTGCGTTTTATCAAGACCATCGCATGACTATTGAGCCCGCAATTTATTCGAATGGAAATTCAAACCATTTGATGGGTGAATATACTTATGAAGAGTCAACAGTAGTGCAAATGGCGAATACAGACTTAGCTTTGCTGGAATTACCAAACAGTTATCCTATGTTTAAGGATATTAGACGATTTATACAAACGGATAAGGAAATGGAAGGCTATTACCCAAATACTGCAGAATTATTGTTGTTACCGACTCGCACACGACCTCACATTGCAACGAAAACTTTGAACTTGGACGGAATTGAATCACAAATTCGATTTGATGATGCAGATGATACAACATTCTGGGCCACCAACGTATTGAAATACGACCATTCAGAAGTTGGGGCTTGTGGATCAATTGTCATAGTACATAACCATCAGCACCCCATTCGAGCTATGCATGTTGCTGGGTGTGACCGTTTAGGTACTGGATATGGTGTATTGATTTCTCAAGAAATGATTAACGAATTGATAGGCGACAAGATTCAATTGCAATATGAAGGTATGGAATTGGAAGATTTAGCTGAAAGAATGGATACTGTTGTTTGGGATACAGACGTACGCGTAGATTACGTTGGAGCGTTACCTGCAGCTGAGGCCCCACATATCCCAACTAAATCCAAAATTATGCCAAGTTTAATTGCGCCTCAGTTACCAGAAACAACTATGATGCCTGGTATTTTGACATCAAAAGACAAGAGGTACATTCATGAAAAATCACCATTGTATTATGGAGCGGCAAAACATGGTAAACCAACAATTGATTTTAAGAAGAGTATGGTTGATGAAGCAGAAGAAGCTATATGGGATTTACTAATTTCGCCAATGAAACCAGCCGTAATGCAGCCGAAACGATTGACAATAGAAGAAGCTATATCAGGAATTGAGAGAACGGAATTCTATGAACCAATGCGATTGGATACAAGCGCAGGATGGCCATGGTCACAATATGAACAAGATAAAACAAAGCGAGAATGGTGCAATGTTGAACGCAACGAACACGGAGAGATCGTGGAAATTACAGTTAAAGAGAGATTAAGAAACGAAATCTTGAGGAAAGAAGCGTTGAGAAAAAGCGGAGTTGTACCAGCTACAGTTTTTGTTGATACATTGAAAGATGAACGAAGAAAAGTTTCAAAGGCTATGAAGGCAGGAGGTACACGTGTGTTTTGTGCTAGTCCTATTGATTACACTATTTCAACTCGTCAGAATTTGTTGCATTTCTGCGCTGCATTTATGAAAGCTCGATTAGCAGTAAATTCTGCTGTTGGAATTAACGCAAAAGGAACGGAATGGACTGAATTGTTTAGGAAATTGACAAAGGTAAGTGCGAAGAACATAGTGATGATGGATTATTCTAATTTCGGACCAGGTTTTAATGCTGTTGTATCACAATCAGCAGTTAACTTAATGGTGAGATGGACAATGAAAAACGTAGCTGATGTAAATGAGACGGAATTACGAGCATTATTGCAAGAGTGCGTTAATAGCTTACATGTGGCAGGTTGCACTGTGTATCGGCAATTTTCAGGTTCACCTTCTGGTGCTCCTATCACAACTATTATAAACACACTTGTAAACTTACTGTACTTATTCATATCATGGAAAGCGTTGGCAGAAGAGAAAGCTCTGGAAAAGCACCCTGACATTTATCAAGTTTTTGCTAAATACGTTTCGACGATTTGCTATGGTGATGATTTTATCATGTCCGTGCATGATGATTTTGCTAGTATTTTTAATACTAACACCATTCGAAACTTTTTGGCAAAATATAATATCGCAGCCACTTCAGCAGAAAAAGAATTAGTGGACATACCGGATTTTGTGCCTATTAATAAAGCTTCATTTTTAAAGCGAACTTTCAGACGACATGACACGCGAGATGGATTGATTTTGGGACCCTTAGATGAGGAGTCATTGACTGAAATACCAAAATGGATTTGGAGATGCCAGGATATGAAAGCTGCTACTAAGGTTAATGTGGAAAGTGCCTTGATGGAAGCTCACGCTTATGGACCAGACTATTTTGCGAAATACAAACAAACACTTAACGATGCATTGAGTAGACATGGAATTTCACCTGTGGCTATGCAATGGCACGCACTTGATAACCAGTGGTTCGAGGGCGCCTTAGGCGTGATCGATACGATCCATTGGTGAGGACTTATGCCTTGGGTTCCTCGAAAAACGGATGATGAATCTCGTTTTGATACAAGGCCGTTATGCTCATACGTAATGAGAGGTAAGAAGGGAACTTTCTTATGAAAATATATAGGGATTTTGATACTAATACGCAATTTCTTATTTTATATTGGGAGAAAATACTAAC


>Bee_iflavirus_BD_2_Apis_cerana_Chittagong_Bangladesh_2023
GTTCTTATATCGAATCATTTACTGAGGCTGATATTGACGGTTTTAGAATTAGTCCTGAATACATTCAATTGTTAAAAGAAAATGAAAATATGAAGTGGAGTGAATATATTGGTGCTGGCGGGATTGTTCCTATACCTATTCAGATGCTTTTTTCTCAGTGTCCCGCTAATAGTGATATTGCGAATAACGCATTCTGTGGTGAGAAATCAGGTTCAAGGTGGGAGAGTGTATTAGATTTACCCTGCAATATATCATCAGATAATGGTATATTAAGAATACGTGCGCATTGCTTTTGGCTGTTGCGAGAGGCTATGTATCGGGATTTTGAAACCAAATTAGATATTGCTGAACGAGATAAGTTAGGTAAGTGTATGGGCGATATTGAAGGTTTTGGTGAGCGTATGCATCTATTGTCGGACTTAGTTAGTCGTAAGTATGGTCATGGTGTGTGTATTCATAAGCGTGTATGGTGCGAACGTATTAACAATATGGCAGACTTGCAATATCATCCTAAGACAAATAGGATTACTTTTGTGGATCGTCTCGGTATGCGTGAGAGTATGAGTATGGTGTGTAATTGTAAGAATTCCATTCGCCCGTTGTTTGAAAATAAGTTATTTATGCGTGCTATGATGATACTGTGGAATAATGACCATGGTGTTACTAGTAGTGATAATTTACCTAGTCCGTTTGCTCAGTATTTTGGAGTAGAATATGATGCTAAATCATTCTTGGCTGAATTAGGAGCATATATTAAAGACTGGTGGTATTCTTATTGCAAACCTTTTGTTGCAGGAATACTACGTTTTATTTATAATCATTTATGGAAGATTATTGCTTCCTTGTTAGTTATTACTGCCGTTATTTATAGAGGTATTAAGACTTATCAGACATGTAAAAATGTTTATAACTGGTATAATGGTACGGAGGAGCAATGTTGGGGTGAGAGCGCCAATTATTATAAGATGGATGCTAGTAAAGCAGCTCCAGCACCTTCCGTCCCATTGGCTAGAGAATCGCAGACTGAGCAGAATAGCGCGATATATTGGAAATTGTGTGATAATATGGTTAATGTAATTTGTTGCTTTTCTATTATAAACTCAGTAGGTGTCAAAGAATTTAGAGAAATTACAATGAAAACGTTAGCTTTGAGAAATCGGCAACTTTTAATTATAAAACATTTTGTTGAGGAAGCTTTAACACATAAAGATAATCCAGATGGTCGATTATTAGTAGAGTATAAAATAAATGGTAAAGTTGCTCGTAATATGTTAAGATTCGATGAATTGAACCCTACGTGGTGTAAAATACGTGGTGATTATGGTTTATCGAATCTTGGAATATTGGAGCTTCCACAGTTTTATCCGCAATTTAAGAATATTACGCGCTACATTGCTAGACTGAATGATCATAGATATGTGGGTAATGATGGCATGTTCGTCTCTGGACGAGACGAAATGCCACGGTTTCTTCAATTTCAGTATTATGATGATCATAGTTATATAGCGGGTACCGATAGTATTAGCCCTATTGTTATAGACAAGGCATATAAGTATCAACATCATGGTAAGGGATTATGTGGAAGTTTACTTGTTAGTTTAAATTGTAATCAAGGAGGTCCAGGAATAATTGGAATTCATGTAGCCGGTAACGCGTCAACTGGTTCTGGTCGAGCTGAACCAATATATAGAGAAATGTTTGAACGACCAGAAATTGCACCAAAAGAAGATTTTGTTTTACCGAATTTTACTCCGGTTGACGATGTAGGAAAATTAGATACAAATTTGATTGTTTATGGTAAGGTTCCACAAGAGTTTATGCACCATGAGTCTGGTAAATCAAAAATAGTTCCTAGTTTACTTCATGGTGAAGTTTATCCAGTATTAACAGAACCTAATCCTCTCAAACCTGGTGACCCACGGCAACCTCCTGGGTCGCATCCCTTGTATGATGGGTGTGCTAAGCATGGTGAAGGTTTTCCTTTGCGATTTCCAAAGAAACATTTAGCAGTAGTTAGAGAAGATGAGAGAGCTATGCTGTTAAATTTGTGTCCACCTGTGAAGAAGGTTGAACCATTGTCGCTTCAGGATGCGATTTGTGGCAATGTTAATATTCCACATTGTGAGGCTTTGAATTGGAAGTCATCTGAAGGTTTTCCTTTATCGTCAAAGCGACCTAAAGGTGAGCATGATAAGCGATGGTTGTTTGACCTTGAGCTAGGTGAGGATGGATATAAATTAAAAGGAATGCAGGATTGCTTAGTACAACTACTAAATTTGCGACATAGACTGAGAGAGGAAAGGAAGTATATACCACCGATTTACATAGATTGTTTAAAAGATTATAGACTGACACCAGAGAAGTGTAAAATACCTGGTAAGACTCGTATATTTAGTATAGCACCCGTGCAAGTCACTATTGATATGCGCGTGTATTTAGGTGTGTTTTTAAGTAGTTATAAGAAAAACCGAATTCAATTAGAACATGGAATAGGCATCAATCCTGATGGACCGGAATGGGCTGAATTGGTGGATTACTTGTTACAAGTTGGAAACAATATAGTGACGGGTGATTACACTAATTTTGGTGCATCATTGTCAAGTGAAGTAGTGTATCAGGTTTTACAGGACTGGATATTTTGGCATAGAGAGCAAGGGGCCTCCGAGGAGCATTTGCATCACTTGTCGTATTTATTATTTGGTGAGTTGATGACACCCTATCATCTGTGTCGTGACATGGTGTATCAAGTGATGCATGGTATAGCAAGTGGAAGTCCTGTTACAGCAGAATTGAATTCGGAAGTAAATAAGCGTTATATTAAGTTAGCGTATTTAGGAATTATGGAGAGGTTGTGTCCAAAATATGCGACGATGTATTATTTTCATAAATTTTGCAGAATGGTAACGTATGGTGACGATTTAATTTTATCAGTATCGTCAGAAATTTTAGAATATTTTAATTGTGATGCAATTGGACAATATTTAAAAGAATTTAATATAATTTATACGAATGGTATGAAGACGCAAGAGCGTATTTTGTATCAACCTCTTCAGGAATCTACGTTTTTAAAACGTGGCTTCGTACCGCATCCAACTATATCAAGGATGTGGTTGGCACCAGTAGATAAGAAATCTGTGACTGAGTGTGTGAACTGGTGTCATAAACAAGCATCTATAAGAGATGCAACCGCAGAAGTCTGTAGAGCTTCAGTGGATTTGGCTTTTGGTCATGGTAAAGAGTTTTACGATGACCATGTCAATAAGCTGCTGAGGGTCTGTGGACGACTCGGTATAAGACTGGAAGTCCCTTCTTGGGACGAGCGCAACCGCGATGTGTTTGCGCTGTAGCGTAATTGAGCGCCGAATAACTATAGTCAGCTTAAGTATTTCATTTGAGACTAGCTGAGCAAGGATCCCTTTATGATCCAGGAAGTCCTACTAGATAAGGGCCTGGTGATCACAGTAATGTGGGGCTAGCCGTTGCTCTACTCGAATGACATGCGCCGGCTGACTGCGCTCATCCTTATTTATAAGTTAGAAGATAAGTTAGAATAGAG


>Bee_Iflavirus_BD_3_Apis_mellifera_Faridpur_Bangladesh_2023
TGGTTCGATCTAGCTGATAATTGGGGTAAGTCGCGAGTAGATCGCATGCCGTGTAAGCATGCGATGTTGAATCCGCGACTTGTTGATTATCAGCCGACTGAGCAAACGTTCTTGCAGGGTAAAGCAATCGTGCCGCTTGCTTGTACAACCAATTGTATATTGCAATCCCCGTTTATAGAGGAGTTGTTTTACACTGCAATGAGTGAAACGCAACGCCTCTATAGACAAATGGTTAGAAGCAAGATGTACGATGCCTTGCCACCATTCTTCCGTGAAGCGGAAGAATACCAGATTTCCATCTCCGGCTGGAAGAGTGTCGTCTCTGATTTAGTGGAACACTACTTCATGCGTCCTCTGTGTAAGGCGGCACAGATAGCCTGGAAATTGATCAAAAAGCTTATGCCGGCTATCATAAGTATGGGTGCGTTATTGGGGCTAATAACGTATGCTCACAGCTGTAATAAAGAACTTATAGCTGATCTGGAAAAATTACCGAAACCAGATGCGAGGCCGCTTGTAGGACAAGCTTCTAGATATGGAGAAAATATATCCAAAATGACTCCGCCGAAGCATGTCCCGCGAGCGCCCACAGCCCAGTCCGCGCAAACTGACAATATAGCCAACATTGTAAATAAAAACGTTGCCTATATTCGGATGGAAAGCGCCAAAGGATGCAAGCATGTCCGTATATTAATGCTTGGCGACCGTGTAGCTTTGCTCATTCGTCACTATTACGAAGAATGGCTAAAAATGCCACCTGAGACTGAATATACTTTCGTAAAGCGAACGAATGACCCTGAAGGTCCAGTTATAGATGTACTAAAGTGCAACTATAAGTGGATCTATCATAAGGCTGCAGGAGTCGATACATCTAATATTGGCGTTATTTATCTGCCGTCGGTTGTTCCTGCATATAAACATATCATCAAGTATATAGCACAAGTTGATGATTTCCCATCACACGCAGGTGAAGTGATGTTGTTAGATGGAGAAACACGCACTATTATGAGAGGTGATTATGATGGTGGCGTGAAGTACAACATCCCGGGTGATGAGATTATATCCCCAGTTTATATGCAGGACTGTATTAGATATAATAAGCAAAGCCGTGGTATGTGTGGAACGGTTGTATTAAGTACCAATCTCAACCGTCCCATACTAGGAATACATGTTGCTGGAATGACATCCATGAACTATGGGATTGCAGAACCCATAGTTTGGGAAACATTTAAGGATCTAGCTCTTACTATTGATAAGGAAGTGCCTATCAATCTTGATGATGCGGATGAATATACTATTACGTATGTTGATTCGGGTATCATCAGAGAAGGTAAGCTTGGAGCGCAGATGGCAATACATCAGCCAACGCGTTCTAAGATAAGACCTAGTGAGCTACATGCTAAAGTGTTTCCTGTGCGCACGGAGCCTAATCCTTTGAGTATGCATGACCCACGGCTACCGGAGCCAATCTCACCTCTCGTCAGTGGAGTGCGAAAGCATGGTCAACCATGTAAGCTTTTCAAAGAAGAGAAGGTGGAATTGGCGAGTGCTTGGTTAGGTGCTAGATTGCTCTCACGTGTCAAACCGGCACGATCTGTTTGCGGTGTAGTATCCGACCAAGTGGCAGTCTGTGGTGACCCACAACTCAAAGGATATGAGTGTATGGAATTTAAGACCAGTCCCGGATGGCCGCTAGTCAAGACTAGTAAGAACACATCAGGCAAGAAGTGGTGTTTCGACCTGGACAAAACTGATACTGGTTATGTCTTGAAAGGATTCCATCCGAGCTTGAGTGCGCTTATTAATGTTGACCAAGCCAAGCGCAAGAAGGACATCGTTCCAGCAACCATGTTCGTTGACTGCCTAAAAGATACTTGTATTCCAGCCGAGAAGTGTCATATACCTGGGAAAACGAGAATATTTTCTATTAGTCCGGTACAGTATAGTGTCGTTTTTAGAAAATATTTTCTAGACTTCCTTGTTGCATTTCAGAATGCGCGGTTTGACATGTTTCATGCCATTGGAATCAATGTGAACTCCCTAGAGTGGACTGAGTTGGCTCAAAGATTGGTAAAGAAAGGAAGGAAGATTCTTTGCGGAGATTATTCCAACTTTGGGCCACAACTTAGTACACAGCTAGTGGAGTCTATCATTGAATATATTCTTCAATGGTATGAAATACATCAAACCGAACGTGACGATCTTGAGGAGGATCAAAGAGTTCGGAAGAGCTTGCTCTATGAACTTATTAATCCTTTTCATATCGCGCATGATTTGGTGTATCGCGTTCCGACTGGAATACCATCAGGCAGTCCTATCACGGCCCCGCTTAACTCGCTTGTAAATATGCTTTATATATTATTGGCGTGGGAAGAGATGGTCGGTTCTCTTGAGAATTTTGAGAGAGAAAGCTGTTGTATTGTGTATGGTGACGATGTTATCATGTCTGTCTCTGATGAGGTGGCAGACAAGTTTAACATTGAAACGATGCACAATTACTTCAAGAAGTATGATATAGTCTTTACTGACGCTGATAAAAGTGGTAACCTTGTGAAATGGAGAGATTTCACAACTGCCACTTTTCTCAAGTGCCGGTTTAGACCGCATGATACTAGAGGCCGCAAATTGCAATTGGCTGCGCTAGACGAAGTTTCGATCGAAGGAACAGTAAATTGGATCAAAGGCACTGGTATCAAAGACCCTATGCTTGCGACAAAGATCAACGTTGAATCAGCATGTCGAAGTGCCTTTGGACATGGTCCAAAGTACTATTCAGACTTTCGGAAAAAAGTCTTGCGCGCCGCTGCACAGTGCGGCATCACCTTGAACGTTCCATCTTGGGAAGAGCTTGACTCCTTATGGTTCTCAGGAGAACTGTTCATATAAAATAAGTTTACTTATATTTTAGAGATTAAGTGTATATACCTTAGTTGTAAGCTTCCTAGTTGTTAAGAACAATGTGGGCATTCTTGTGTTAAACTCTATATAAAGAGCTTCAAATTAAATGAGGAACCGACCTTATTGTTTGGACTTTATATAGGGATAGCGTGGTTGGCTCTACAGACCATACACAACCCCCACCGTTACATAGTTTTTAAGTTCTAG 


>Bee_iflavirus_BD_4_Apis_florea_Chittagong_Bangladesh_2023
AGTTACCATTGCCCCTTGGCTCCAGCCTTTCGCAACCCAGAAGTTGAACATTGTGTTCAATGAACGGAACTGCGTGAGATCGGAAATAAGGGACTTTGCAGTCTGTGACCTTACTGGCGTGATTTCACCTGTAGCTGACATAACAAAGTACATGCGTACTGAAGTTGATGCCGACAAGGTGTTACCCGCCCGCGGAGAATTCATGGACCTGGCCCACGCTGGACAAAACACATCTGGGACACAAGTAGCAATTCGTGACGTGCAAATCAATGGCCGCATACCAGAGATAGCAGTTTCCACAACTGTGGGATTGCTCACGAGAGCTGATTCTATCTCTTACAACTATGAAAGAGACGGAGCTTGTGGCTGCGTGCTTGTGGACCCCCGCGCGAATAAGCCTATTCTCGCAATCCACTACGCTGGCTACTCAGGAAGGAAGAAGGGTCTTGGAATTCCCCTCATTAAGGAAGACTTTGACGATGCCTTCGAAATTCTGAAAGCAGCCCCAGTTGAAAGAGATCCCCTGCCCACTTTTCAACTCAAGGAACTGGAGGAAACGAGCACGTATTTCCCTGAAGACGTGCGAGTGACCTATGTGACAGGTGTCAAGCATGAGTTTGTACCTCACATGAGCAGCAAGACAACCATCAAGAAAAGCAGTGTGTCTGCTCTTCTACCCTGGAAACCGGTTACTGAACCCGCCATACTCTCCAAAAGGGACCCCCGATATAACCCTGAGTTCAAACTCTCACCACTTGTGGCTGGAGTTGCCAAGCATGGCAGAACTTGGGCGCCTATTGGGCCCCGCTTGCAGGAGATCATGGATGAGGATCAAGGCTACATGATATCTAAGTTCAGACCAGTCATCGCTAAACCCCAACTGCCAACTTGGGAGGAAGCAGCAGTTGGACTGCCTGGCGTAAAGGGTTACGAGCCCCTAAAACTAGACACCTCTGCTGGATGGCCCTGGACTCAGATGTCAAAGGACAAAAGCAAACGCTGGTTGATTGAATACAAGCGTGATGCTCAGGAAATGCCCATTGGGGCGACCATAAATGAAGTTCTTGCTAACAAACTTGAAGAAGGATGGAATCGGCGTTTAGAAGGATTCGCCCAACCATCTGTTTTCATGAACTTCTTGAAAGATGAAAGACGGAAAGTCACCAAAGCAAGGAGCTTAGGTGGAACCCGCATCATCTGTGGTAGCCCCATTGAACTGACCCTGACTTCGCGTCGTGTGTTCATGCACTACAACGCGGCTTTCAAGAACAACTGTATCTTTGGCAGCCACGCTGTGGGAATCAACCCTTACTCTTCGGATTGGGACCTGCTCGCTAACTACTTGTTAGAAGTGGGAAACAACATCATCGCAATCGACTACTCTGACTTCGGACCAAGCATCTCAACGGACCTTGTTAAAGCAAACATCTTGTCTAAGTGTTTCTGGCTTACAGTGCACTGCCCAGACATGTTCACAGGCGAAACACCTTTACGGTGGAGGAACCTCTTTGAGTGTCTCTCGGTTGAAAATGCCTTTGCGTACCAAATATGCAATGACGTGATCATCGAGCCTCAAGGTGGAGCTCCATCGGGTAAGGATGCAACTGCGGAGGACAATTCTGATTTCAATCGGAAACTACTCCGTGTAGCATGGTTAGCCCTCACTGGCAAAAACATGGCTGAGTGCAGTGCCCACACCAGGATAGTTGTGTATGGTGATGATGTATTGATAAGTGTGTCGGACACCTACAAGGAGATCTTCAATGCGAACACCTTGTGTCAGGCTTTCGCGGAGATGGGAATCAAATGCTCAGATGAATCTAAGCAGTCAGTCTTTCCCGACTACCGCAGGCTTGACGAGGTCAGCTTCTTGAAGAACAACTTTGTGTTCAATCACGAGATACAGAAATGGGTTGCTGCGATGGACGAGAAGGCAGCCCTCGAGGTGTGTCATTGGATAAGGAAATCTCCGGATGACGGGGCGGCTACTGTCTCCAACTGTGAGGAAACAATGCGCTTCCTCTGGGGGTATGGCCGGCCCAAATTCAATGAAACACTTCGCACCATCAATCAAGCTCTCCTGGATGCTGAGCTACAACCACTTCAGATAAGCTGGGACAGCGTCAAAAACGAATTCTTTCCCGGCCTCTTACAATGACTAGATCACCATGGATCCCCTAGCGAGCGACTAACTGAACAACGCAGTCGTGTCGGACGAAAGTTGGGCCAGCCGATGGTGTACATTGTACAAATTAGATTATATTTTTGCAGAATATTTTCTTACAAAATTCTATTTTCGAATAGCGCGCTGCAACTGTGTGCACGGCGCC

>Bee_iflavirus_BD_5_Apis_florea_Chittagong_2023
GTGAACTGTTAAATTTGGATTACATGAGAGAAAATCAGATTGTATTGGAGCGCTTAATAGATCGAATTGAACAACATAGATCATTATCATTGATTGACAGATTGAAAGGAGCATTCTTAAAAGTTGGAAAAGGAATAGCTATAGCTTTAGCATGTGGTGCTGCGATAGTAGCCTGTGTGTGTGGAGCTCAACAACTTATGAAATATATTAGTTATTCAAAACCTGAGCAAGATGAAACGGACGGACAATTAACATCATCTGGTGATTTCAAAACAATGAAATTGCGAAAACAAAATAAACCAGCAAAAACAATGTTTGCAAAAGGACAAGCTGGAAATCAAGAACATATGGATGATGCAATAAAGAAAATTTCAGTTAATACAATAATAATAACAATAGACATGATTAATAGACAAGGAGAAAGAAAAGTTAATTTGTTTAGAGCATTAGGATTGTATGGACGAACTTGCATTATGACAAAACATGAAATGATGTACTTACTTAACAACCAGGATAGGTGCAAGAAAGATAATTTGAAATGTGAAATTAGAGTTAGACCATTTGCACGACGCGGAAATAATGAGCCAATTGAGATGGAAAGAATTATTGAAATTGAACATAGTAGTGTCAAACATCCTGAAGGAGATATAGTATTTTGGGAATTGCCTGTTAAATTTCCACAATTTAAGGATATAACAAATTTAATTTCATCACGAGCTCAACATACAACACAATTTAGCTCAATAGTGATGGTAGCATGTGATACAAGAGCAAACATGATACATAGAACAACATCAAAATTATATCCAACTGCATCAATAGTTAAAACATTAGCAACAGCAGACTATGATCAAGTTACAACATTTGAATGTTATCAGACCAACTATAGTAGAAAAGGATATTGTGGAAGTATTGGAGTAGTAGAATCGAATAATCCTATTTTATGTTACCACTTTTCAGGAAAGGAAGTAGAAGGAGTAGGTTTTTCATTACCGCTAGTAAGAGAGGATATTTTAGCATTTAAAGCGGAAAAGGTACCTTATACTTATGTAATACCCGAATTAGCTATAGGACAAGCAGCCGTACCTTTGGAAGGAGATTTCTGGTCAGTTGGACTAGTTGAAAAGAAATTGACACCATATTTATCGGACAAGACAAAAATAATTCCAAGTCTCATTCAAGGAAAGATTGAAGATACAGAAGTTTTAACGCAACCCGGAATTTTAAGTTCTAAAGATCCACGTTATAAATTTGAAGGATCACCACTTAAATGGGGATGTGATAAACATATGAGACCACCCAAAGATTTACCACAAAATTTAGTTGATAAGGCAGCTCTAGACGTTAAGAATATGATTATAGAATATTGTGAACCTTTACGTTCAGGTGTTGGAAAATTAGATATATCTGAGGCAATTTTAGGATTAGATTTAAATTATTATGATCCAATTAAATTAGACACTTCATCTGGTTACCCATATAATTTATATAAAGGAGGAAGTAAGAAAAATAATTTGATTTTAGTAACTAGAGACGATCATAATAATGTTATTGATTTGAAGGTTAATAGCGAATTAGTTAAAGACATTGAAGAAAATAACGAGTTAAGAGAGAAAGGAATACGTCCATTTACAGTATTCCAAGATACTTTAAAAGATGAGAGGAGAAAAGAGAGAAAATTATTAATGAAAGATGGAACTAGAGTATTTTCACAATCACCAGTAGATTTCACCATCTCTACTCGTCAATATTATTTGGATTTTGGCGCAGCATACATGCACAATCGATACCATTTAGAACATGCTGTAGGTATCAATGTAAATTCGGAAGAATGGACATCGGTTGCACAAAAATTGCTTGCAAAAGGAAACAATATAATATCAGGTGATTTTTCAGATTTTGGACCAAGAATTTGGCATCAATTAGTTATAAAAGCTTGTGAAATAATGGATGCGTGGTACCAATATTATAATGCAAATACACCAAAAGAACAATCAGTAGCACGAAAAGTAATTGGAGAAGAAATAGCAACAACATATCATATATGTAATAATCAAATTTATATGGTATATTGTGGCATACCATCTGGACATGCATTAACAACAATATTAAATAGTTTAGCACATAAGTTACTTATAAGAGTTTGCTGGTTATTAATAACAGATCAATCTTTTGAAGAAATGAAGAAGAATATTTCCTTAATAGTATATGGAGATGATCATTTGATTTCAGTAAGCGATCAATACAAAGAAATATTTAATTGTGAAACAATTTCTGAATTATTGATTAAATATGATTTCAAATATACAGATGCAAAGAAGACAGGAAATATAAAATATACTAAGTTGAAAGAAGCAGAATTTTTAAAATGTGGATTTAAACCTCATCCCATTTTCAATCACAAATTCCTAGCACCATTAGATAAAATATCAGTAGAAGAATGTGCTCAGTGGATTTTTCAAACAGCCGACTTAAAATTAGCTACTAGAGAAAACGCGGAACAGTCAATTAGATTAGCATTCGGACATGGACCAGTATATTTTAACGAATGGAAAAGTAAAGTTAATGAAGCCTTAGAAAAAGTAGGAATAAGTAAAATAGATTTAGATTGGAATGAAATTAATGAAATGTTTTTCCCTAATGAATTAGAATACAATGAAGAAGGTTATATTCGAATTCAAAGTACAGGATTATATGACGTAGAAGAAAATGTGGAAAACATAACATTAATGGTTAACCCTTTTAGAAATAAGAGAGAATTAAGAGAAGGACAGTTTTGTGAAGTTAATCCAGAAATTATTAACTTCTTACACGAAGATGTTTAGATTTAAGAATAATAATAGCCCATTTTGATTTAGTATATAAGTTAAATTCAGAAAATAAGCATGTTTAGTCGCGCGGACAATAAGACGCGAGCCTTTATGAAGGTGATTGATTACAACCGAATTCATAATGCCGTTTTCTGATATATATATAACAATAGGGATACAATACTTAATTGCGCGGACAATAAGACGCAGGCCTTTGTGAAGGTGCTTGATTACAACTGAATTCACATGTATTCCTTGAAATTTACTAAGCTTAAATTTCAAAATTAGATTTAAGAAAATAAATACAGAACTTGCGCTATGCTATGTGTGATCTCTGAACCTTATTTTACTGCAGCTGACGGCCAATTGCACCTCCAAACCTGGAATTAAAGTGTGCGTACCCTGAATCGGTATTATGTAGAGGAGATAGTAAAGTTTGAATTGACAAACATCCATACGGCGTAATAGATTTAAGTAGTAGTAAGACAAATAATTAGGTTAAGTTTCTTAAAAATATTATAAATGAGTACAGTAATGTGCCGG


>Bee_Iflavirus_BD_6_Apis_cerana_Chittagong_2023
TCGACGTTCTTAAACGAATGTTTGTGTATGTGATGTGCTTGAAGGATGGACGCGCCCGTGTACTGCGTGAGGTAGATTCTTGCCCTGAATTTATATCTGGATGGGTAAAAGAATGCCTCACGTTAGACGTGCCTGAGTACCGCTTGAAGCTAGCAGATGATCAATCCTATGTTGATCGTGTATTTGCTGCACAATCATTTGGTTCTATTCTTATAACCAATTTGATTCAAGCGGGAGGCGATAAAAATATGGCCACACTGTCGCGAGTGTATGACCGTATTACTGCACTTAAGACGGACTTAATGCAACTCGGTAAAAATCCTTTCGTTAGGAAGGAGTGTTTTACCATGTGCTTGACAGGTCAAGCAGGAGTCGGTAAATCTTTTATGGTTGACCGGATGACTGGTGATCTTTTGCAGCACATGAATACTCCTGTTTCCGGGGGCCTTAAGTGCGTTGTGAGTCCATTGTCCCAGTATTGGGATCAATGTGAGGGACAACCTGTTTTGGCGGTAGATGATATGTTTGCCGTTGAATCTGAGCCAATGTTGTCATTACAATTGGCTATGCTGTTCCTAGTACACTCACCTATAGTGTTGTCGCCGCCAAAGGCTGATCTGGAGGGAAAGAAACAAAGATATAACCCAGAAATCTTTGTTTATAATACCAATAAACCTTTCCCCCGATTTGATCGCGTCGTTCCAGATGCTATCTTCAGACGTCGTCACGAGCTTATTGAAGTCGGTGACGCTCGTGTGGTGGATGAGCAGTACGAGATTAATCATGCTTGTCCACATTGCACGGAAGGAGCCAGTCTCGATACAGTTAATCATCGATTACTGGCGGATATGCATCATGTTCGATTGCGTCGAGCGCTCGACGTCACCAACCCTGAGACTAAATGGTCGGGTTGGATGACGTATGATGAATTTATGGCATATCTCAAGCCTGTGTACAAGCGTAATCGTATACGAGCAGATGAGATATTCCGTAATCGATGTCAACGAGCGCAAGAACTTCGTGAGCCGGTTGAAATTGAAGGTCAGAATATGGCGCAGACCTTTGTTGATATCAACCAAAAATTGGTTCGCGAATATAGGGAATATCGAGAGCGTAATCTCGCGACGGACTTTATGTTTGTTACGAGTGAAGCAAAGGACGCTATCAAGCGCTATTACAACAACATGCTTCCGCGTCTTAATGTTCCCAAGTGGTTCCGCCGTCTTAATATTAAGACGCCAGCTGAGGAAAGGCCTCAGAATTTTGCAGATGTTATGGATGACTTCCAAGTACCTGCATTCTGGGGTGAGGTTCGTCCTGAAGGTGACCATCCAACGGTCGACATAGTTGACTTGGATGAAGAACTTTATGTGGAACAAAACCTCCCAAGCACTTCTGGAACGTCTGAGTTTGCAACGTCTCAAAATGCTATTTTCCAGCTGGATACGACTAAGTTCGAATACCCGCAGTTTGATAAGTTTACAACTTCTCGTGTGTCTTCTCCTGAAGTTGCTAAAACTTTGAAAGCTTTGGCTAATCGACATTGTGACGATCCTGATACCATAGACAGGGTTTTTGAAAATCCTCGTAAAATCTATGCTGGATTGTCCCAGACGCATCCTGAACTTTTTGGTCAGGAGATAACAGATGTTGATAACGTCTTTAAGCGTCTGGCGTATGCGATGAGCAGGTACCCAAATAGTACACAGTGTGTACATTGGAAATCAGATACCGCTTCCATGTACGTGGAAGATGGGAACCTGCGAATATTGACCAAACAGCAAACCATATTAGACACGGTTTGCGATGCAGAAGATTGTCTTCTGTATTGTGGTACTGGTAGGTACTTGTTCTACAAGAACTGGCTCGATTCGTCAGCTTATTGGAGAACAAGTTATCGCTTAAATCGTGCGGCGATGCCGAAATACTTCAGAGACGATTGTCCGATCGCTGAAGCAACATATTGGCAACGCTTTACAGATTGGTTGCGATTATCCTATGAGTCCACGTTGTCTCCTCTAGTACGACGCATTTGGCAATTCTTGCGATCGCATTGGAGTGAGATTATCGTGTCTCTTGGTATGCTGTTACCTGTAGCCATGGGTGGCGTTGGTATGTACGCCATGTACCAGGCTAGTAAAAGTCCTTCTACACCATACGCGCAGCAATGGTCAACTGCAGCAGAAGGACAAAAGTACGGCCACCAGGTACATCCTAAAGTGACTCGTGTTAATGCTAAACCGCAAGTGGCTACTCCGCAAGGTTCTAGTCAGCAGGTAGTTATGCTTCAAGATCGTATTCAAAACAATATGGTCATTATAAGCATGCATTACCCGAGCGTTGATGGACAACCTAGTAAGGTCGTAACCTCCAGATGCTGCATCTTGCGAGGACGTCAACTCCTCGTGATTCGTCACTTCTTGGAGTGGTGGCGACAGGCTCCACCAGGCACTGTGTGGTATGCGTCATATGAGTATAATCATACTGGGCGTCTCAAATCCGTGAAAGGGATACAATTTGTCCCTAATGAGTGTGAGCTCATAAATTACGGAGGTGAAACGCCTGATGGAGGAGCTTATACATCAAATATAGCTCTTCTGACGCTACCAGTCCAATTTCCAGAAGGAAAAAATCTTACTAAATTTATTAGTAATGATAAAGACCACTGGAAACAAATTGGAGATGGTGTCTTGATTAATGGTAAGTACATCCAACCGGTTCAATTCAAGAGCGACCCTGCACTAAACTTTGATGTGGACGATGGTTCTACCAAGTCCGTACAAATGGTTGGTGCATATACCTATAAAGTTCATGGGTATGGGATGTGTGGTACCTTATTGTTAGGTACTAATCTTGAAAGACCGATATTGGGTGTTCATGTGGCCGGTATTAGTGGGCCAAATTCACACGGAATAGCGGAACCGCTGTTTTTTGAATCATTCCGTGAGGCCCCCTTACCAGCCACACAACCGTATGAAGAAGTGCAAGAATGCACCTTGGATGCGGTTGATTTATCCACCATTAATCTGGAGACTGCACTGTATCCAACAGGTACAGTGCCACCAAAATTGGCGACAGCACAATCGCCGAATACCAAAATTGTGCCGAGTGCTATACATGGTGTGTTTCCGGTTGAAACGGAACCTAATCCTTTATCTGCAAAAGATAAGCGTATAGCGCCTGAAGACCCGCTTAAGCTTGGTTGTGAGAAGTATGGTATGCCAACCAAAGACTTTAAGCGGGAGGTAGTTGCTAACTCAGCTCGCCATTTATCCGAGAAGTTGATTGACTTCGTAAAGCCGATAAATGGTTGCAGAGTTAGAACACTGCAAGAGGCCGTATGTGGTATCCCAGGACAAGAGGGTTACGACTCTATTTCTTGGGAAACCTCTGCTGGGTATCCATTAAGCTCTATTAAACCAGCTGGAGAAAATGGAAAGCGTTGGTTGTTCACTATTGACCTCGATGGTGACGGGTATAAGTTGCGAGACATGCACCCTGAACTTAAGAAGTTAATTAGTGAGCAAATGGCGATGCGAAAGGGTGGGGTGAAACCTCAAACAGTCTTTTCGGATTGCCTTAAAGATACAACGCTCCCAGTAGAGAAGTGTTCGGTCCCTGGGAAAACTCGTGTGTTTTCCATATCGCCTGTGCAATTCACCATACCGTTTCGACAGTATTATCTGGATTTTATGGCTTCTTATCGAGCCGCCAGGTTGAATGCTGAGCATGGTATTGGTGTTAACGTCAACGGTCCCGAATGGGGAGAGTTTGCACGTTATTTACAGGCATTAGGACCGAAAGTTCTCGCAGGGGACTATAGTAACTATGGTCCAGGCTTGAATATGGTATGTGCCGAATTTGCTTTCAGTTGTATAATTGACTGGATTATGCACTATACTGAGGAGAGTAATAAAGAAGAATTGCGCGGAGTCTTATGGACTATGGCGCAAGAAATTCTATGCTCTTGGCATATAGTTAAAAATCTAGTCTATCGTATACCTGCTGGCATTCCTTCCGGCTCACCAATAACAGACGTGTTGAACACGTTAGTTAATGGTATCTATATTCGTAATGCCTGGCAAGATGTTACGAACCGTCCCTTGTCAGACTTTAATAACCACGTGCGCCTCTTGCTGTATGGAGATGATGTTGACATCAACGTCTCCGATACTATAGCCGAGAGCTTCAATATGGAAACGCTCTGTGAATATTTTGCGAGTCATCATATTAAATTCACAGATGCTGATAAGAGTGATAAGATCATTAAGTGGAGAACACTTGATCAAATCACCTTCCTGAAGCACGGCTTTCGCCCTCATCCGATTCGGCCTTGTCAATTCTTGGCTAATTTGGACAAAAAGTCAATTCAAGGTACTGCTAATTGGGTACGTAAAGGCTTGCCTAAAGGCGAAGCCACTGTACAAAATGCTCAGCAGTGCCTTGAGTTGGCTTTTGGATGGGGACCTGAGTACTACTCGCAAATACGAGGTCAATTGCGAGCAGCGCTCCGCGAGGCAGGCTTGAACGCTGATTTCCCTACGTGGGAAGATGTGGACAAGCGATGCTTCGATGAATGTGGATAGATGGTGGGATTGGTAACTCCCCCATCCCATATGCTTTTTATATTATGTTTAATCGCGTAGTATTTAAGTAGAAGTTACCAGAACCTAGTTAGTTTTTTCCTTAAGTGTTAAGTTAGCATTTAAGTGACTAGTTCTTAAGATAGGTTAAGAGGGTACTAGCTCTCACGGAGATCCCCTTGGAAACAAGACAGTCCTACTAGATAAGGGGCTTGTTTCGGTGCTTAGCATTGGGCTAGCTGTCGTGAGGACCCAAGTGGAAAGTTTTGCCATGAGTAACATCTGGTTCAACTAACACACTTGTGTTAGCGGTCACGTGTACCTTCTGTATACGTCCTACCATGGATTTTCCCTTTCTGCGT

>Bee_Iflavirus_BD_9_Apis_cerana_Faridpur_Bangladesh_2023
CAGTTACCAAGATAAAACCTAGTTTGATACATGACGAAGACTTAATAACACAGTCTCCATCTGCATTATCGGATTTTGATGAAAGACTTGATGATGACGTTTATGGGAAGAGTATTATTTTTAGAGCTTTTGAAGGGTTTGGATCAGATGTTGGAATCATTAATACTAGCATACTCGATGAAGCAGCTAACCAATTGAAAATAGAATATTCAGTTGAAATGGACTCTCCGGCTCGGAGATTGTTAACAGATTTTGAAAATGTGAATGGAATACCACGAGTTTACAAGAGAGTTAACATGTCTAGTTCACCTGGATATCCTTATGTTATTGAAAGGAAAGTTACAACAAAGGGTGGAAAGTATGAGTGGTTCGATGAGATTGATCCGCCAGAAGGATATGGAAAAGCATATCAAATGAAACCAGCTCTTAAAGATGGGATGGAACAAGCTGAGAAGCAGATGTTATCTGGTAAAATGCCAGTTTTTATAGCATATGCTTGTCTAAAAGATGAAACGAGATCTTTAGAGAAGGTTAGAAGAGGAAAGACGAGAGTTTTTATTTGTTTACCTCTATTATTTAATTTATTAATTAGAAAGTATTTCGGTGCTTTTGTAGCTGCTCAACATCAAAATGCAGCTAAAATTTCATCTTGTGTTGGAATAGATCCAGCAGCAGATTGGAATAAACTATACGACAGACTTATGAATAAGAATAGCCTGTGGGAAGATTTTGATTATACTAATTGGGATCAACATTTACATCCAGAATTAGTCATGAAAGTCGTATCAATAGTTAATTATTGGTATGGTGATAGTGACAGTTCTGGTGTAGGTATGATTCGAAGAATGTTAATTCATAATCTTATTCACACGCATATAATAGTCAAAAATCGACTATTTTTAAAATCTAGTGGTCAATGTAGTGGTTGTGCTATTACGGCAGAACTTAATTGCATTGTTCATGATTTATTGATGGTTTATGTCTGGCTTTATGTACATAAAAAGAAGAATGTTGAAACTAATTTAACTGAGTTTCGAGATTTAGTATCTTATGTAGTTTATGGTGATGATATTATATTATCTGTTCGTGAAGAAATTCATGAGGAGTTTAATGGAAATGTCATCGCTCCAATTATGGAAGAATTAGGTATGCACATAACACCCGGAGATAAAGTATCAACAGTTTTTACTCGTAAAAGTCCAGAGAATATTTTATTCTTGAAAAGAGCTTTTGTTAAAGAAGGTGAAATTATAAAAGCGCCCTTAAGATCAGACATTATTGAAAACATTGTAGAATGGATTCATGGTGATGATAAAGATGCCGACATCGCAACACATACGAACTGTGTAACAGCTATAGATGAGGCATTCATGCATAGTCGTGATTATTTTGAGGATTTATCCCGAAGAATTAATACACGCATTGTAATGCATAACCGTGTTAGTGCAAGAGCATTAAAACCTGTTGTGTCAACATGGGAATCATTACAAGCAAGATATGATAGTAATTCATATATATGTGCTGGTCTTAACGGGCTGGAAGATATATAAGTTTTCTATTATTTATTAATTTAGAAGGTAGGTTTGTAATAACTTGGTTTGAGTTTTCCCAAGTTTCTATCTCTATACTTTAGTATAGAAATAGTTGGCCCGAACTCATTTTTATCCTCTTGATAACTGCGGTT

>Victoria_bee_virus_2_Apis_cerana_Chittagong_2023
GATTGTCCCACCCTGTCCCAGTATCATAACTAAAATTTGCTCTTTTCTTTCCCTTTTAGCTGTAGTTTCTGCTGTTATCTGTTTCATTGTTTGGATCTGTAAGAAGTTCTTTGGTAGTGCTAAGCCGCAGGATTATGAACGCATGATGAAAACTCCAAAGGCCCACACACTTGGTGCAAAAGTCCTACAAGTTAACCCCAAATTGCAAGATGCTGAAGGCGTTATCATGAAAGGATGTGGACGGTTTTCATGTACATATAGGAATGGCAGCACTTTGAGTGAAGTCAGTACCAATATGTATAGTTTAGGAGGCACTGCGTGGTATTTGCCTGGACATACAGTGATGAAGTTGCGTAAGTTCAAGCCTGAGTCTTGTACTTTCACATACAAGACACACGCTGGATCACTTGTTGTACAGGTTGTACCGTGGAGTGAGTGTACTACTAAGTACGCCTTTGAAGTTGTTCATGATGTTGGAGTTATTACTCATCCTAGGTTACAACCCGTAAGGAAGAAGATTAATTTGTTTGCTAGTGCACTAGAATTGAGTAATATGTCGAGTGATTTGAGTGTGTATGCTTGGAATGATGGTCACTACTCTAAGACCAATGTTACGCGAGTAGGTGTTCAGACTGTCCATCCGGATGGTCATCAGCAACAGCTTATTGTGTATCATGGTTTTCAGGGTTCAGGCCTCTGTGGATCACCTTTGGTTGACAATGTTTCTGGTAAGATTGTAGGATTTCATAATGCTGGATGGCCCAACGGTAAAGGAGGAGCCACAATCTGTGGCAAATTTCTTGTTGAGCACCTTATTAAGGAGTGTGGAGCTCTGTTTACTGATGTCCATGACATTGAGACTGAGCCTGTCGTTAATGACCTTGCAAATGAATTTTGTGCTGTTGAGAAGATTGTTGATCCCACTTTTGTTGGTAGGATTACAACCAAATCAGAGCTACAAAAGAGTAGTTTGTACGGTGTTCTGGGAGAACCTGAAAAGGTAATCCCAGAAGCAAAGTTGGAAGATGCTTTTAAGTGTATGGAACCCTACTCTAAGGAACCAAAAATTTTAGTTTTACCTGATTGGATTGTAGAGAGAACTGCTGTAGAGTATGCTAATGTAGTTATTAAGAATGCCCCCCCTGTTTCCGCTTTCAAACCCAAACCCCTTTCTGTAAAAACTGCCCTGGAAGGCATACCAAACCTTCCATTTCACCTTCCACCAATGCGTGATACTTCGTCTGGCTTGCCCCTTTTGAACCTTGGTTTGCCGAAAAAAGGTCAATGTTTCTCTGAGACAATTGACGAAGATGGCAGACACATCACTGGATTGAACCCGGGATTTGTTAAACTGTACAATGAATTCTCAAATGAATTACTGTCAGGATGCAAACCCAGGTCCAATGCTATGTTGTTTCTCAAGGATGAAAGGAAGAAGCCGACAAAGGCGATTCGTGGCATTAATGGTAGTGATTTTGTGATACATGTTATGTTTTTGCAATATTTTCTGCCATTCTTTGCTGCTTATCGCAAGGCGAAGTTCCGTGTTGGTTCCGCAATTAGTTGTAATATTGACAATGAAGCCTTTGAAATGTTCAATTACATGGGTGAAGTTGAACCTGAGCTTTCTTTCACAAAAGCTAGGTACATTACAGCTGATTACAAAAATTTTGGCCCCACCATTATTCATCATTTTGCTGGTAAGATTATTGATATAATTGTTAAGTGGTATGAGGAATATGGCGATGTCACCCCCCATGATGTGTTGATGATGCGAAGATTATTCGCCGTAATGCTCAACAGTGACCACATAGTCTTGCACTATTGGTTCCGCCCACAACAGGGTATATTCTCAGGAAATCCTTTTACTGCTGAATTCAATACCTTCGTGAACAATCTATACATCAGGGGCGCCTGGTTGTATGTTTGTTCCACTAATAAGCAATTATTAGGTGTGAGCGGGGACGATCCCTTCTTGATCTTCAGGGACAAAGTCCGCATTGTTACGTACGGAGATGATCTGGTTGCACGTACCCATTCTTGTCTTTATCCTATATTCAATAATATTAGTATTAAGTCTTTCATGGATGCTGTTGGGTTGGAGTTTACTGACGCTCTGAAGAGACCTACTATGGTTGAAACTGACGAGTTCAGTAAGGTTTCTTTTCTGAAAAGGACCTTTACTCTTCATCCTACAAGATATGATTGTTTGCTAGCTGCTTTGGATCTAGGTACGATTCGTGACATGATATGTTACGTACGTAAGAAGGGCGAGATTGATCAGAAATCTGTCGTGGTTGCAAAGGATGCCGTAAGGTTCCTTCACGGCCACGGTCAAGCTGTGTTTGATGAGATGCGCAGCAAGATTGTTTCGTTTTGTGAAAAGTCTGAATCAGAAGTACTACGTGCTGCTGAGTTCATGTCATGGTCACAAATCGATTCACAGATTTTTGACGTGCAAGATGATTTTGTTAGGCGTGTGTTGAGTTAGATTACTTTTACCTTTGTAGATACCTTGTTTTGTTTCTCTTTTTATTTTTCTTTTGTAATTGTTTTCTTGCTTCCACTTCGAACGTGTATACTATGCAAATAACACACCGCATGTATACATCTAGAAGTTTTTCTTGTAAGTTTATTTTAAGTTGTGCTTTTTTTTAGTTTTAAGTTTGGACTGTTTTGGCTTTAGTCCCACAATTCAGAACATTTGGCTCGTTCTTTTAATTTTCTTTGGAACTTTTGGCTTGTTCCTCCACCCTTTCGATTTTGTACATCACAAACAAGCAATTAGCTTCACTATTTGCTTGTTCTCATTAAATTATGGTGTTTTTTTCACCCCGTTATCCAAGTC


>Bee_Iflavirus_BD_7_Apis_florea_Chittagong_Bangladesh_2023
TGATGAAGAGGCTATATGTGGAATTTGTACAATAGATTATTATGAGGCGTTGGCATTTGATACGAGTCCTGGTTTTGGTTTTAAAAAACGTAATACTGAAAAGGGGAAACGATATTTGTTTGATTTGAGTGAAAGTAATACTGGATATAAGTTGAATGGATATGATGATTTTTTGAGGAGTGTTATGGAAGAAAAACATAGGTTACGTGTACAAAATATAGTTCCAACTACTATATTTGTTGATTGTCTTAAAGATACGTGTTTAGAAAAAGAAAAATGTACTATACCTGGTAAAACGCGTATATTTTCAATTTCCCCTGTTGACTTTACTATTCAGTTTAAAAAGTATGCCGGTGATTTTATGGCAGCATTTACTGCTGCTAGATTTGAAGCCGAGCATGCCATTGGCATTAATGTTAATGGTCCCGAATGGGGCATATTGGCTAATAAAATGCTGTATGATAATGGATGTATAGTTACGGGTGATTATAAAAATTTTGGTCCAGGTATGAGTTTAGAGGTTGCATCATGTGCGTTTGATATAATTATTGATTGGTATAAGTTACATGGTGCTACAGACGAGCATCTACGTATACTAGGTGTTATGAAATATGAAATTATTGGTGCTCGTCATTTGTGTTTCAATTTTATTTATCAAGTTTGTTGTGGTATCCCTTCAGGATCTCCGATTACAAGTATTTTGAATTCAATGGTTAATTCGTTGTATATTAGATATGTTTATTTTCGAGTTTTTTTTACTGTCAAAATAGGTAATGGTAAAATCGTTGACACGCGAGATAACTTCACTAGTAATGTTGCTTTAGTAACATATGGTGATGATTTAATTATGCGTGTTGATAAAGATATAATTTCAAAGTTCAATTTTCAAGTTCTTTGTAAGGAATTTGGTAATCTAAATATTGTTTTCACGCCTGCAACTAAAGGTGCAATTAGATCTGACTTTTTGTATCATAAAAGTATTTATGAGGTTACTTTTCTTAGTTGTGGTTTTAGACCTCATCCTACACGTTTGAGAGAATGGTTGGCTCCTTTAAAGATCATTTCTGTTGAGGGATGTGCAAATTGGGTGACAAGAAAGAATGATATTGTTACAGCTACTTGTGTGAATGCCCAGCAGTGTGCGTTATTGAGTTATGGCCATGGTGAGAGTGTGTATAATGAGAATGTTAGAAAGTTACAGTTGGCATGTCAAATGGCAAAATGCGATGTCATTTTTAAATCGTGGCGTGAGTGTGATAGTATGTTTTATGGTGAAGATACTATTGGTCCGTTTGTTGATGTTATTTTCTTCGGTGCAGGTTAACTTACATGGAGTGGCGGGTGTATGTTTAATTTACTAACATTTATTTGGC

>Xiangshan_picorna_like_virus_2_Apis_cerana_Chittagong_Bangladesh_2023
AACAGCGCATTCGCGACAATATGATTATTGTCACAATGAATGTGCCGCCGAAGGGTGGCGCCGTCAGCCAGGTCAACATGGCTCGATGTGTCTTGATCAGAGGTCGTCAGATCCTGATCTTGCGCCACTACTGGGAGCATTGGATGCAGGCACCGGAAGGTACATCCTTCTTTGCATCCTACGAGTATAACCCACAGGGAAGGCTTCATAGCCTTCGTGGGGTGAGGTTCGTGCCCCAAGAGTGTGAAGTTACACACTATAAGGGCGAAACCGCAGATGGTGCAGCGTATGAGAGTAATCTCATGGTGCTCACCTTACCCGTTCAATTTCCTGAAGGCAGGAACTTAACTAAGTTCTTTGCCACGGAGCGGGACCATTGGCGACAGCAGGGAGAGGGTGTCCTTGTGAATGGTAAGTATGTACAACAGCTTCCATTCAGGAGCGACCGAGCTCTTTCCTTTGCCATCGACGATGGAAACACTAAACCCGTGTATATGGAGGGGTGTTATACCTATCCATACCATGGTTTTGGTGTGTGCGGTAGCCTTTTGTTGGCTACGAACCTCGAGCGACCAATTTTGGGCGTGCACGTTGCCGGAAGATCTGGCATGGACTCCTATGGCATCGCGGAACCACTCTTTTTTGAGAGCTTCCATGAGATGCCAACTTTGGAGAACCAACCCTATGAGGACGTGCAGGAACTCGAGTTGCAACCAGTGGATTTATCCACTATTAAGCTTGAGACTGCACTTTATCCTTATGGGACAGTGCCCCCGAAGTTCGCTCTCCCGCAGAGCACGCAGACTAGGATAATTCCTAGTAATATTCATGGCGTGTTCCCTGTGGAGACGGAGCCGAACCCATTGTCGGCAAAAGATCCCCGTGTGGCTCCACATGACCCACTTAAACTGGGTTGTGAAAAATACGGGATGCCGACCGACGATTTCCCGCGTGCCCACGTTGCAAGAGCGCAGCAACATCTTACGGAGAAGCTCATTGATAGCGTAAAACCTGTCAATGGGTGCCGTATTCGCTCTTTGCAGGAAGCGGTGTGCGGGATTCCCGGACGTGACGGCTATGATAGCATCTCTTGGGAGACCTCTTGTGGATTCCCGCTGAGTGCTATCAAGCCAGCCAGTGAAACTGGCAAGCGGTGGCTCTTTACAATGGATGCCACCGCAGAAGGGTATAGGCTGCGCGATATTCACCCCGAACTGCGCCGCCTTATGGAAGAGCAGATGGAAATGCGGAAGAATGGCGTTAAGCCTCAAACCGTATTTGCTGATTGTTTGAAAGACACTTGTCTTCCAAAAGAGAAGTGTCGAGTACCTGGAAAAACTAGGGTATTCTCAATCAGCCCCATCCAGTTCACCATACCCTTTCGCCAATATTTCCTCGATTTTATGGCTTCATATCGAGCGGCGCGCTTGCGCGCAGAACATGGCATAGGGGTGAACGTAAACGGACCCGAATGGGGGGAGTTTGCTCGTTATCTGCAGACTCTGGGTCCGAAGATTTTGGCTGGAGACTATAGTAATTATGGTCCAGGCCTTAATCTTGCCTGCGCAGAAGCCGCCTTTGGTTGCGTGATCGATTGGATCATGCATTATACCGAGGAAGAGGACAAAGTAACTCTTAAACGAGTTCTTTGGACTATGGCGCAGGAAATCCTGTGTTCCTGGCATGAGGCGAAGAATCTTGTATACCGCATCATGGCAGGAATCCCCTCAGGTTCACCGATAACCGACATATTGAATACCATAACAAATGGTATATATATGCGGTGTGCCTGGCAAGGTCTCATCAACAAACCGTTGAGTGAGTTTGATAATCACGTCAAGCTTCTCTTGTACGGTGACGATGTTGATGTTAACATCTCGGATGAAATCAGCGAGAAGTTTAACATGGAAACTCTATGTGACTTCTTTGGTAAGCATAACATTAAGTTTACCGATGCTGATAAATCCGATAACATCGTCAAATGGCGAGACCTTACATCGGTTACGTTTCTGAAGCGGGGCTTCAGACCGCATCCCAGGCGCCCCTGCGAATTCCTGGCACCCCTCGATAAAAAGTCAATCGAGGGAGCTGCGAATTGGATTCGCAAGGGAACCCCAAAAGGCGAGGCTACAATAGTCAACGCCAACCAATGCCTAGAATTGGCATTCGGATGGGGACCAGCCTATTACGGCGAGGTGCGTAATTCATTACGCGCTGCGCTACGAAAGGCTGGATTACGCGCTGATTTTCCAACTTGGGATGAGGTCGATGAGCGTTGCTTCGGGAGTGGGATGCTTGGGTGAGTACACCCCCCAAGCAATCCTTTTTTATTTGTAAATATGTATATATTTAATTTTAAGCTATATTATTGGGCTAGTTTTAAGCTAGTTTTAAGAAATATAGTTTTAGGTGTACAGGCCCGGTGACCGTTTTGATGCGAGGTCGCCTCGTATCCACCGGGCGCGTAGGTTAATTTTATTTGTTAAGTTTAATTTTAATTTTAATTTTAAGTTTAGCATGTAAGAGGGTACTAGCGCTGAGAAGGATCCCCTAGGTAATGCAACAGTCCTACTAGATAAGGGGTGCATTGCGGTATCGTAAGATATTGGGCTAGCCGTTCTCAGGACCCGAGTGCAGGTTTTTACACGTGAAACACCTTGGGTTCAGTGGCTACACTTTGTAGTTATGGTCGCTATTTCCTTCTGAAATAGTCCCACCGTGGTTTTTTCCTGCGCGCACATAC


>Bee_Iflavirus_BD_10_A_mellifera_tangail_2023
ATACCACAATGTGTGAAACCCAGCGCATGTATAAAATGCTTTTGCGTAACAAAATGTATGCTTCGCTTCCTGCTTATTTTTCCCAGCTTGAATCATATAGGATAGATATATCTGGGTGGAGGGTTATTGTTAAGGAACTAATAGAGGAATATTTTCTGAAACCACTATCAGCAGCTGCACGGAAAATTTGGCAAACTTTGAAGGTAATATGGCCTATTCTTGCAACTGTTGGCTTAGTTTTTGGCCTTACTCACTACACATATCGATGTGAGAAAGAGTTATTACAACACGCCATTGACGCTAAAGCCGACGTAGTTGCTGGAGAATGCCAGGCCACCCGTTATGGTGAGCCTGGCGTATCGCGATTGGCCCCGAAGCCTGTGCTACCTAAAGTTCCAGTAGCGCAGAATTCGAACACCGATGCTATAGCTAATGTAGTGTCTAAAAATATAGCCTACATTAGGATGGAAAGTCCAAAGGGTGTTAAACACGCACGCATCCTTATGATTGGCGAACGCGCAGCCATATTTTTGCGCCATTACTATGAGGAGTGGGAGAAGATGCCAGCGGGTACCGAGTGGTGTTTTGTTAAACGACCAAATGATCCTGATGGTCCTAAGGTGGACGTGTTGAAGTGTGCGTGTAAATGGATTCGTCATCCTGGTACGCACATCACCACGTCCAACTTGGGAGTAATGTATTTACCACCTCAAGTCCCTTCTTATAGGTGTTTGGCCAAATATATGGCTCGAATTGAAGACTATCCATCGCATGGCGGTGAAGTGATGCTCCTTGATGGAGAATCGCGCACAGTTATGCGAGGAACCTTTGATTCGCGTGTACAGTATAACATCCCTGGAGATGAAATTATTGAACCCGTATACATGACTCAATGTATACGATACAATAAACAAGCTCGGGGTATGTGTGGTACTATTGCGCTTAGCACCAATCTTAATCGGCCTATAATGGGAATACATGTTGCTGGACTTACATCTAGCAATCATGGTATAGCTGAACCTCTGGTTTATGAGACTTTTGAGAAATTAAATCTTAAGGTCGACAAAGAGATCCCTGTTAATCTTCCAGATGTGGACGATTATGTGGAAATCTATGCTGACTCCAGATTGATTCGAGAAGGTCAATTAAGCCCTCAGATGGCAATTCATCAGCCAACGCAGACTAAAATTAGACCAAGTCTGCTATATAATGAGGTATTTCCGGTACGCACTGCACCAAATCCATTAAGCGCTTATGATAAGCGTTTACCAGTTCCCATGTCACCTTTAACATCGGGAATTATGAAGCATGGACAACCATGTGCACTATTTGACCAGAGCCAAGTTGAAACGGCGACAGCTTGGCTGGGGTCGCGTTTATTGACGCGAGTTCAGCCAGTTCGAGCTGTAGTAGGCGTGGTTTCTGACCAGGTAGCTGTATGTGGTGATCCGCAGCTCAATGGGTATGAATGTATGGAGTTTAAAACAAGTGCTGGATGGCCTTTGAGTAAACTAAATAAATCACCAGGTAAAAAATGGTGTTTTAATTTGGATAAAACACAAGAAGGCTATAAGTTGCTTGGCTTCGACAACCAGCTTCAAACCCTTATGGATTTGGATCAGCAGAAGCGTAAAGAGGGAATAATTCCAGCTACCATGTTTGTCGATTGTATGAAAGACACATGTATTCCCATAGAAAAATGTAGCATCCCGGGGAAAACGCGAATATTTAGTATTAGCCCCGTGCAGTATAGCGTAGTATTTAGAAAATATTTCTTAGATTTTATAGCGGCTTTCCAAACAGCACGCTTTAACATATACCATGCTATAGGTATAAATGTAAATTCGTTGGAATGGACAGAACTAGCATCACGGCTTCAAGAAAAAGGTTCAAAGATTATTTGTGGTGATTATTCAAATTTCGGTCCACAATTGAGCACTCAAATTGTTGAGGAAGTTATTAAATATATTCTTCAATGGTATGAAGTGTATCAAACGGACCGAGACACTTTGAAAGATGACCAAATTATTCGTCGAAGTTTATTATTGGAATTGGTAAATCCATATCATATAGCCAAAGATCTAGTTTATCGCGTTCCAACGGGTATACCATCGGGCAGTCCTATTACTGCCCCGCTTAATTCGCTTGTAAATATTGTTTATTTGCTTGTTGCATGGCTTAATTTAGTAGGCCCACTAACAAACTTTGATGAGATGACGACTTGTATCACGTATGGTGATGACGTTATCATGTCAGTGAATGATGATGTGGCGGAACTGTATAATACAGTTACGCTACATGACTTTTTCAAGGATTATGATATCGCTTTCACTGATGCGGATAAGAGTGGTCATCTCATCAAATATAGAGATATATCTACTGCTTCATTCTTGAAATGTAATTTTCGGCAACATGACACGCGTCCGGGAAAATTTTTAGCAGCTCTAGATCCAGTATCCATTGAAGGAACAGTTAATTGGGTAAAAGGTACTGGAATTAAAGATATAGCATTAGCCACTCAGGTTAATGTAGAATCCGCGTGTCGAAGTGCTTTTGGTCACGGACCAGAGTACTATAATAAATTTAAAACCAATCTTATTCGGGCGGCATATAATTGCGGCCTGAGCTTGAGTGTGCCTTGTTGGGAAGAGCTTGACTCCTTATGGTTCTCAGCGGCATTATTCTTGTAGTAAAAATTATCAAGAATAGAAGTACGTAGGTTTGTGCCTATGTTTGTTAGTTCTTAGTTGCTTTTAATTTTTTATAGGGTTGGAGCGGGTGCCTAGCTTGGTAGAAATCCCAAATCAATTGCTATCTCTCAGAAGCTCTAGCATGCGACGGCTACGGCTGGGGCAATTTGCTACCATACACCCCCCCCAAACCTATTTTTATTTTTGCTTATTTTATATATAATCATAGCAAGTAAGTTTATACTCCT

>Bee_dicistrovirus_BD_5_Apis_florea_Chittagong_2023
AAATTTAATCAAATGACTTTAACTGGTTTGTTTGAACAAATTGGATTAGGATATACGATGGTAGAAAAGGATGCAGTAGCAACGGCCCCTTCCAGAAAACTCGAAAATATTGGATATTTGAAGAGAACTTTCAGGAAGGATGAATCTACCGGAAAATGGCTTGGACCTCTTTCATTGGATACGGTTTTGGAAACACCTATGTGGTTGCATAAGTGTCCAGATCACAAACTCCAGACTATCGATAATTTAGAGTGGGCTCTAAAAGAGCTTGCCCTTCATGATGAAGATACTTGGAATAAGTGGTCACCCGTACTCAAGAGAGAGGGAGAAAAGTTAGGTCATTATACAGCGTTTAGATATCAAATAGATGCTAAAATGGCTTGTCTTTCTCAAACCCTCGAAATGTGATCTTGTTAGACTCTACTGCAAATGTGAAGTAAAAGGAGACTAACACTGCTATTTCGAGAAGGATCCTACCTATTTAGGTTTACCGCACAAGATGGATCGTGGCAGCCCCACAATATCTAGTGCCCTTCACTCGGTTGTAAGGATTGAGAGGTTCTTACGTACTTAAAATTTCTCTTGCTAACTCAAATCAACAAAATACTTTTTCAGGTGCACTTGAGAGTGAAGATGGACAACCTGATCCCCAAAATGTCCACGAACAAATAGAATTAACAACTTTTGAAGACGACTTGGCTGTTCTGCCCGAACATGTCCCTGGTGAGATTCCTTTACCCCTTCAAGATACAATGCAACATACTGACGCCATGATGCATTCTGTTCTTTCTTTTTTAAGGCGTCCGCAGTTAGTTCACTCATTTACGTTTGCTTCGGCAGCCAAACGGCCGACAAATTTGCTTGTGAGTGGATCGGTAAAAGAGTTCCTCGTCCCACAAAATATGTTTACCCCAATGCTGCGCAACAAGTTGGACGGTTTCACGAGTTTTCGCGCAACAGCTGTGTTAAAGCTCCAAGTAAACGCTCAACCATTTCAATGTGGGAGACTTTTGATGGCGGCGATACCCATGCCTGGACTCCTCGGTCCTCGCAAAGATTGGATTTTGAAGACCACTACATCAACACAGTGCGTTAATCATGTCCAAATGGATATTGCTAAACAGACAGAAGTCGAACTCCGTATTCCCTTTATTTCTCCTTTTAATTCTTATAATTTAATTGATGGAAATTATGATTGGGCGGAATTAGTAGTACAAGTTTATTCTCCTCTTAGACAAATAGGCTCGAATGATCTACAATGTTTATTGTGGGGCCATTTTGAAGATATCGTATTAGGTGCTCCAACATCAGCACCTATGATAGGAACTAGTTCCTATGCGGTTCAACAATCTGCACCACGTGAACAGCCGGCTAATAAAGTAAAGTCTGCTCGTGCAGCAGAGGCATCATCAGTGTTGTCTCCTGTTGCTGCTTCTATTAAGGGAGCCGGACAGAGCTTTATAAAGTCGGGATCGCAAATAGTGAATGGAGTAACTGACGCGTTGGCGGGGTTTGCAGGTTTGTTTGGCTGGTCAAAACCTGTGCCAAATATTCCTGGAAATACCGTTCTCATACGCGCTCAAGAAAATTTTACAAATTGTGATTATATGGATCATTCTCATACGTTAGCTTTGTGTAAGTTAAATAATATAGATAATTACACTGGACTGGTAGGGTCAAACCTTGATGAGATGTCTTTTGACTTTATCAAAAAGATCCCGCAATATGTTGGTAACTTTATGTATTCTGATAAGATTACGTATGGTACCAATTTATGGCAGTCTGCTGTATCTCCAACGTACCATAGTCCTTGGGGCTTCACCCTTAAGGATGGAGATGCTCCTGAATTTACTAATTTTAGACAACCTACATGTTTAACTTACGCTATTGCACCTTTTGCATATTGGAGTGGATCTTTAGTTTACACATTTCGTTTTGTGAAAACTGATTTCCATTCTGGTCGTGTTGAGGTTTCATTTCACCCATTTAGAAAGACTCATGTGAGTACAACTGATGGAAGACATGAATATGTATATCGCGTTATCTTAGATTTAAGAGAAAATTCAGAAGCGTCAATTACCATACCGTTTATATCACAACAACCTTGGAAAAGAGTTGCAGTTAACAACGATCCGTTTAAGGAACCAGATACTGACGTGAACATGTCTACTGCTGTGGGTATTGTTCAGGTTAGGGCTTTAACTCCTTTGATGGTTGCTAACGCTGTAGCTTCATCCGATATCGAATGTGTTATTGAAGTTCGTGCTGGAGATGATTTTAGGGTACAATGTCCCACATCATCACCCCTTCTTCCTTATACATTCGATAAACCTGTCACACAACAATCCGGAAAATTTTCTAAATTCTATGCCACTGGATTGGCGACTAACACAGAGAAAAACCTAGAAGGAGTTGAGATAGGGAAGTCTTATTTCCTTAATCTTACTTTTACGAATGCAAGTGAAGGTGTTAACTGGAGTGTAATGATTTCGGGTTTTTCTGAACCATTTATACTTTCTAGTCATACCGCCACTTACGGTGTTGGTGTAGCATCAATATCTGGGTTCGTGAGTGTTGTGTCGGCGCCAAAAGTTAAGAGTGATCATGATGGCGTGCTATCATATTCCGTAACTGAGGGTGGTGTGATGGCGACTATGGCTCCTGGAGCCGTAGTTACGATTGATCCATACTCTCCAGTATGGATCACACCATATTGTCCCGATGATTATCCTGAACACGTGAGACAGCAATCTGGAGCACTAGTGGTTCCAGGTACTGCTGAGACGCGTACACGGGCAATCGAAGGATATACTCCACCATCGATAACAGGTAAGGATGTAGATATAAACAGACAGGATGTGTCTAGATATACTTCCGGCGAGGTTTTCAATAGCTTTCGGCAATTAACACGACGTTTTACGTGGTGTTTAGTTAATGATATACCAGCTAATGGAAACTTCAGGGGAAGATTATCCGGACTCATTCGTCCTCCTAGTATTTATAAAGGTAAAATAGGAACAACGGGTAAAACGCAATACGTTACGGTTGACTCCACTTCGGAGTCGCAAGTAATTCCTTCTGCTATGTCTTACGTAGCAGGAATGTATGCGTTTTATCGCGGCGGGGTTAGGTTAAAGACATTCGTTCATCCAAACAGAAATACGCATGATCTAATAAGCATGAGCTATCGCTATCTGAATAATGGAAATACAGTTTCAAATATTGATAACTATCAGTCATCTTTTGAACCAATAGCCTTTGAACTTAGTTCGAAAGCAATTGGTGAATTTCAATTTCCTTATTATTCTCCATGCTTACTGTCTGTTCCATGGCAACATGAAATAGCAACAGTACAATTTGATCAACCACAGATGGAGTATACCATGAATAGTTCCAATCATCTTGTCGCGCAGAAGATTTGCGTTGCTGCAGCTGCTGCTGATGATTTTGATTGTCAATTGTTTATTGGTCCCCCTCCTGTATTAATGTTGGATACTCAACTTATGTCCACTGATGGCAAACGCAATATTAATGCGCCTGAGTGGAATTATTCTCCTACTCAAATCTATCTGAAAACAGGTCAAGATAAAGGGCAAATTAATATGGCAGCTGCCACCCCCGTTACGTTAGATAAAATAACTGCTGTTGATTTGTCGCCTAACGATAAATCTGACGGAAAGGTTTCTTACACCACCGAATTCGTCACAAATCAGCAAAACGCATTAGCTGGCGTGCGTAACGAGCTAGCAGGTAATCGTGCAAAGCGGTCTCTTACAAGGCAGGTCGCTTTCACTGAATTACCTCTGTACTCTTATAGTGCAGAAATTCCGTCGTCCCACGATAGTGACGATGAACTCGATTTCGGGTCCATCGCCCATAGAGACCGTGGGCAGGTAGGTATTTAGTTTTCTAAATTCACAAAATTCAAACTGGTTTTCCCCAGAAGGTTCAGTTGCATAACTTTTATGCAATGGTCACGTCCCCCCTTCTGGGGGCGTCCTTTTGGGTTTTACATTTTGAATTCTACTTATTTATCGTTTCTTTATGC


>Bee_dicitrovirus_BD_6_Apis_florea_Chittagong_2023
GGATGATTGATGAAATTAAGACTAAGCCAGCAAAATTACGCAACGGACGAGACAATGATGGCAACTTGGTGAAGATTAAACACAAAAATCTAGCCAAATGTGCCATGGACACACCTTATATACAACCCGACCTCATTGAGCGTGCGTATAATTTGGTTAAAGTCAAATGGTTGAACAACCGTGACCCCAAATTAGCACGTGTGCTCACATGGGAAGAGTCTATACGTGGCTCCCCGGATTCTGAGTATTTAGGCCCTATCAATAGGCAAAGCTCTCCTGGATATCCTTGGATATTCAAAAGAGAGAAAGGCAAAGCAGGTAAAACTGGTTGGTTCGGAGAGGATGAGTATATCCTCAATGAAGAAGTAAAACAATCAGTAGATTATCGAATTGAGCAGGCAAAGAAAGGAATCAGGGTACCAACCGTATGGATTGATACATTGAAAGATGAACGACGACCAATCGAGAAAGTGGACGCATTCAAAACGCGTGTATTTTCAAATGGCCCAATGGACTATAGCATAGCTTTCAGACAATACTTTTTAGGATTTATTGCCCATCTCATGGAGAATCGAATACATAACGAAGTTTCTATCGGAACTAATGTATATTCACGAGATTGGGGAAAAACAGCACGAAAACTATTAAGTAGAGGAAAGAAAGTTATAGCTGGCGACTTTTCAACTTTTGACGGCACTTTGAACTCTTGCCTTATGGACAAGTTTGTTGACTTGGCCAATGAGTTCTATGATGACGGACCCGAGAATGCACTGATTAGGAGAGTGTTATTCACGGAGGTGTACAATTCTGTGCACCTTTGTGATGGCACTGTTTATATGATGACGCATTCACAACCCTCAGGAAATCCCGCAACGACCCCGTTGAATTGTTTTATCAATTCAATGGGAATCCGTATATGTTTTGAATATTGTGCTAGGAACTACGCGCCCAGCATGGGCGCAAGTTCATATAGTATGATGGATTTCGATTCACATGTTTCTATTGTCTCCTATGGGGATGATAACGTGATCAACTTTAGCGATAAAGTTGCTCCATGGTTCAACATGGATACTATCACGGAGGCATTTGCATCGATTGGATTTATATATACGGATGAAACGAAATCAGCGAAAGGTACTGCACCACTCTGGCGGACGTTGGAAGAAGTGGCATACCTTAAACGGAATTTCAGGCGCGATGAAGATAAGAATGTATGGGAGGCTCCGTTGAGCATGGACACGATACTAGAAATGCCAAATTGGTGTCGAGGAGGACTTGACATCTTGGAAGGCACGAAAGTGAATTGTGAAAACGCAATAATGGAACTCTCTATGCATGAACGACCAGTTTTTGACAAATGGACAACGATAATTTCCAAAGCATTCTATAAGGCCACTAACACTATGTTAGAGGTTGACACGTATGAAGGCTACGGAAAGAAACGACTCATGGATTATTATCTTTAAGCTCATGTTTCTGGTTACCTAGGTTTTAGGAAAATGTCTATTAACTACAAAACCGATGGCTTTAACATGAGAACGAGGTGCCCTATTTAGGGTGAGGAGCCTCGGTGGCAGCCCCACCAAATCCTCTATTAGACTAGGAATAGCTATATTCAGGTGGATGTAGCAGCAAGATTTCGATTTTGTTTTCCGAAACACCCACACCTGCCGAAACTACTAATAATGCGACGAGCGAAACCTTCGCTACTACCAGTTTATCGACGACAACCCAGGCAAACTCACGAGAACAACAAGAGGTTACAACGTTTCACGACGTTGAATCCCCCCAACTTGCTGTCACTCCAATGGCTGCGAACGTTAGTGACATTAATACTATGGACGATACGATATCTATTGTGCGGTTTTTGCAACGACCTGTCAAACTTGATCACTTCAAACTTGACGTCACACCCCCCCCAAGTGCAAAAACAGTCTCAGGATGGAAACCCCTTCAGAGTGTTGTTACAACCGACCCACAAATCCCTATAGTGTCTTATGCACTACCAGGAGATATATTGGCAAAGGGAAGCAAATTAGCAAAAACGATGAACCATTACTATTTCAAAGCTGATGTTCATATTAAACTGACAATTAACACAAACCCATTCGTAGCTGGACGATTTTATCTCACATACTCACCATATGAGGATCAGATCGTCAAGGCACGACAACAACTATGGGCATCACGGGCAGGTGTAACAGCTTACCCTGGAGTGGAAATTGATGTGCAACTTGATAATTCAGTAGAAATAGTGATACCATTTGCTAGTTATAAAGAAGCATACGTGTTAACCAAAGACCCAGAAAATTATGTACGGCTGTTTCTCTTTGCACTAACTCCAGTACTTGGCAACAAGGAAGGAAATGGTGCAATAGATTTCACAGTCTATGCATGGTTTGAAAATATAACACTTAACATGCCAACTAGCAAACTCCCCCCCTCAACGGACCTAGCACAAATTCAGCCTCGAGTGGCAGTGATATCTGATCTTGACAAACGTCGATTGAAGGTAGCACGGGCATTGGAGAAGCTGAAAGTAACAGACCCAACGACTTACAAAGCTATAAATGCAAGGCTAGTACAATTTCAGATTCAGGCAGAAACACGGAACACCATTCGTGAGCTGCCTGTTAAGGCAACTCTACCGGCCATTACACAACCCACAGCGATGACAATGAGTGGACCTGTATCTGACATAGCAGGAATAGCAAGTAAAGTAGGAGGATGGGCCGCTGGTTCAGGAATACCAGTGGTTGATGAGGTGGGAGGTGTCGTGAAATGGGTAGCAGATTTGGTAGGAGGTATATCAAGCATTTTTGGTTGGTCTAAACCCCAATCAGAACAGCAGATAGCACCACTACAGAATGTGCCAGGCAAATTTTATTCTCATATTAAAGGTGAAGACCAATCAGTGGTCTTAGGCCTGAGTAATGAAAATGAATTATGCAAACCCAAAGACATCTTCCCCTCAAACATTGACGAAATGGACCTATCCTTTGTCTGTGCGAATCCAGCTGTGAAAGCAATTTTTGACTGGAAGCGACAAACAGGGATGGAAGGAGAAACAACGAAACCAATTGGTTTGATACCAGTTGGGATGGGTTGTTTCTCAGCTCTTTTTACGGACGTGACTAGCACTATAACCTCAACACCTAGTACCATGAAACCTGAATGGGGACATGGTAAGATTACAGGATGTAGAGGAGATAATTTGTTTGAGTCCTCCGCTAACAAGATTTTTCGGAATGCTATAGACAATGATGCTTTTGAACCGACAGACGCGCGAGATTTTGGAAATCTTCGAGGAAGATATTGCTATTATGATGCAATAGCAGATAAGCGGTGCAGCATTTTGCAACCAGCAAAGGCTGCTACGCTTCAAGCAACAGGCGCAATAAGGAAGATTGTGTTGGACACTGCTCCCTGTGAGTACGTGTCCCAGGCTTTCCAATATTGGCGTGCTACGTTGTGCTTTAAGATTTCAGTTGTTAAAACAGCATTCCACACAGGACGATTAGAAATATTTTTTGACCCAGGCATGTATTACCATTTGGATGATATAACAATAACCCCGGATTTGACAAAATATCAGGACATTGATACAACTAATAATTACAAATATATTTTAGATATTACCAATGATACAGAGGTGACTATCCGTGTTCCATATATTAGCGAGAAATTATTTTTAAGTACACGAGGAATGAACACGGGTATTCACGCACCAACCGCCCAAGATATTGAGGAATCGATTATTGGATCACTCGTGATTCGGCCTGTTACCAATCTCATGGCTCCCGAGACAGTGTCAGATACTGTCAAGGTAGTTGTGTGGAAATGGGCTGAGGATGTGGCACTTACAGTTCCTGTGAATGCTTCCAATGCAGATTTCTCAATATTTGGTGTTACAGCACCAAAACCCAGATTAGACATAGCCTTTAATGAAATACCGATAGAAGCAATGGCAAAGATGAAATACAAAAAGTCTGTTAATTTCCAAATTAATATAGGCAATAAAGCAGATGGTAATGTAATTACATTTTTCGATAGTACGGCAATCCAACAAACGACTATGCAGGCATGCGAACAGGCATCTGGAGAACGATTGGTGAGTCTGCGGCCGTTGTTACGAGCTTTTCGTGATTGGCAGCAGATTAGGACCAAGAAAGTTACACTAGATGTGCAAGAAGAGTCAAACAAAGTAGATTATTTAAGTTTTCTTTCATATATGTATAGATTCTTTCGTGGTGGCATGCGATATAAGATTATAACGTCTGATCCGTCAGAGGTTAAATCTTATATTCATCCGGGGAAAATCCGGAACACCACACAATCCCCTTCACACCGAACATACCCAAGTATTAACCCTTTCCATGAAATTTCAATACCATATTACACTCAATATCGAAAATTACCCATTTCAGCCGAGGATAACCTATTAAATGTTACTGTAGAAACAACTTCAGATAAGGAAATTGATATGACTATTTTACGTGCTGGCAATGATGATTTGACTTTTGGATGGCTTATGGGTACTCCCCAGCTTATGGCTGGGCGGGAAACAGTGGAATGGGTGTCATACGTCCGGGTAGGACAAGAGGAACCCCCACTTGACATCACTGGGATGTGGGAGTGGTTATACCCTGCTGCAGTTGGTCAATCCTGTACTAAACCAAACGTAGCCCCACCAGCCGCACCTGATCCTGGATACAATGTCATGATGAATCCCTATGCGGCTGTGCCCAGTCGGCAACGACGAGACATATCCGAGGGGATAGATATACCTGACAATTGGCAACCCCGCAAGGAACACCGATTTCACGTAGGGAATGATGACGCTGACTCCCATCAGGGGGGAGGCGATGTCGTTCCTTAAAAATAGCGAGAACAAGATAGACAACCTTGTTCTTTCTGGTAAAATTTTTCAAAATTTATTTTATTAGAGGACGCTTACTTAGGATCCCAAATGACATACCTGACCTTGTTATGAGGCATGGTACGATGACCACTAGAGTGGTTGGGCTAAGCCAGAGAGCGAACGCATAAATTAAAAC


>Bee_dicistrovirus_BD_4_Apis_dorsata_Chittagong_Bangladesh_2023
TCGTATATGAATTTGCTACCTCATTTAATGTTGCCCGGCTTATTTAATTGGACGCCTGGTAAGAAACAAGCTCTTTTTGCTATGGATTTCTTTGCTAAATTGCCTCGTACTGTTTCTGGTGTACAATATTTTGCTTCTATGTTAAATTCCGCTTATCAATACGCTTATCGTTTCTTTTGTAAATACGCTTTGCACGTTGATTTTGAAGTTTCTGAAAAGAGCCCTATTGAAGTGGCTTGTGCTGAATATGAAGATCTTCTTCATGAGTCTCAAAGCCGCTTCTTCTTTGAAGATGAAATTTTCTATACTCGTACAAAGACTTTGTTTGTTTCAGTAACTAAATTGTCATGTAATCCGCTTTTCCGTGAAGAACGTCCGTTCTTGCTTCGTTTGTACAATTCGCTTTCTATTTGGCTTTCTAAATTCAAAAAGAAGGGTATTTATTCTGGTGGACTTCGAGACCCTCCCGTTTCTATCTTGCTCTCGGGAAGAACTGGTGTCGGAAAATCCACTATGACGAATCCCCTTGCTGCTGCTATTTTGGCTAAAATTTTGCTTAAAAACAATGTTGATGCTAGAGTTAATTTAGATGATTTTGTGTATGCTCGTGCTTCTGAACAAGACTTTTGGGACGGCTACCGTGGCCAGCTTGTGTGTATTTTTGATGATTTTCTTCAGCGCGTTGATTCTGTTGCTAATCCTAGTCTGGAGCTTTTTGAAATTATTCGTTGTTGTAACATTTTCCCGTATCCTTTGCATATGGCTCATCTCGAGGATAAAGATGGTACATTTTTCGAATCTAAAGTAGTAATCGCTTCTTCTAATATTATGCCTGATCAACTTGCTAAGAAAATTGAATCGCTAAATTTGCCTGCTGCTGTAACTAGACGCTTTGATGTTAGTGTAGAAGTATTGCGTAAACAGACTTCTTCTGAATTCAATACTGACGATTATTTGTTTAAGCTTGATGGTGATACAATAGGCTTTGATGATCTAGTGGATATTGTCGCACAAAAGTATTTTGATCGACAACATCTGAAAGGATCAGTTAGTTCTGCTGCTACCGGAATCTTTGAAAAATATCGACTGAAGTTGAAGACTCTTGCTAATGTCCTGGGTGATAATCCCGCTGAGCCTGTTTCGAAACCTGTTCCGATTCCTGCTCCGCGGTTTGTACCCCAGGCTGGTGATGAGTACTTGACTCCGGTCGATAGTTCAGATGATGAAGGCGAACCTCGCTATACTGCTTCTTATCCGCCTATAGGGGAGGAGAAATTTGACCCCTATATGATAACGCTTAAACGCTTGAGAAATGTTCGCTTACGCGCTTCCGAACGCTGGTCTAGTCATTATGCTTCAATGCTTAGTAAATATCCTATTCTTACTTATTCTAAATATCTTGCTTTCGCTTTCGGAATGGTTGGAGCTGGTGCCGCACTTTATTTTGGCTTAACTAAAATTTTTGGTGGTGCTGAAACAAGTGAGGAACCAGCAGACAGAGTGACTGAAAATTACAATGAGTATGTTGTAAAATCGAGTGATGTGTGTGTGCGTGATGTGCGAGAAGAATCGAATGAAGTAGTTAGGAAGACTTCCATGAAAGTTGAATCCAACGAGGTAGTTCGTAAGACTCCTCTGAAGGTTGAATCTAATGGAACGATGCCGAAACAAACACATTTGGTTACTGACACGCCGTCTGGAATGAATGTGTCTTTTGTCCCTGAATCGAATGAAGTGATTCGAAAGTGTGCAATGCGTGTGGAAACGGCTGCAGATTCTAGAATCACCGAAGTCCTTCGGGAACAAGGTGTGCAAGATCAGAATGCTAGTGAGATTTTAGACAAGATGGTTACGAAGAATTTGTATTCCTTTTCCTTGATGAGTGGTGAATCCGAGCGACGACTTGGTCATGTTCTAATGGTTAGGTGTAAAGTCGCACTGTTTCCACGACATTTTCTAGTGTATATTAAGG4AATGGCATGCGAAATATCCTAGTTCTACTCTTGTTCTGAAATCTGTGTTTGAACGTAGTCCGATTGTTGAAGTGTATTTGTCCGATTTTCTGTCTCGTAAATTTGTTTTCCCCGATGTTAGTGACAATGAAGGACGTATTCGTGATTTTTGTGTTTGCGAGATTCATGAAATGCGACTACATGCTGATTTGGTTTCTAAATTTGTTGATAAAAACGCGATTTCCCAACTTCAAACTTCTGAAATTTGTGTCCCTGCCTTGATGCACCCACCTGGTCGAAACTCCGCCCCTTATGCTACCTTGCGCTTTACTAAAGGATCTGCCAATTTGAAAAGATCTGAAAATTTAACGTATGGTGCGGATTGGTGGCTTCGTACCGCGTGGGTTTATCGAGTAGATTCCACTCGTGGTTTCTGCGGCGCCCCTGTTGTTCTTCTGAACAAGAGTGTTGCCAAAGGAAAAATCTGTGGAATACATGTTGCCGGTAGTGACACGAGTGGTACCGGAGCAGCTGTTCCTGTTTCCAGTAATGAACTGGAGACAATGATTGGCTGTCTCGATCCGCTTGTGAAAAATGCCGACCCCCTTTTGACCCAAGTAGGTGATTCTTCTCTGATCGAAAGTCAGGGGTATTTTATACCCCATCGACTGGCTGAAAAGAAGGTCTCATCTGCTAGCAAGACTTCAATTGTACCGGGCTTACTGTATGGTAAGATTCGGGAAACCAGGACTCGACCTTGTCTGCTTGGCCCTGCCCAAATAAACGGATCGGAATGGAATCCCGTAAATTACCGTATGGAAAAACTTGGTACACCCCCTGTCCCTATACCCCAATTCCTCTTCGATCGTATCTCTTCAAGGTACGTCGATTACATTGTTGCTTGTGTTCATCGCCGCGAGGTTCCTATGGAGAATCTGCGGAGTTCGTACTCTTTTGAGGAGGCGTGTGTTGGTTTCGAATCGGACCCGACCATAAATCCAATTAAGCGTTCGACCTCCGCTGGTTACCCATGGTGTACCCGTGGTTTGTCAGGTAAGCGACAGATGTTCGGACCGGATGGTGAATTCGACTTCTCGACTCCGTTGGCGAGAGAAGTTCGTGAAGCTGTGGAGACCACGATTGCCAATGCTTTAGTTGGTAAACGTGATACCCATGTCTTCATTGACACTCTTAAAGACGAGAGGAAGGATGTTGAAAAGTACTATAAGACCCGAATGTTTTCCGCTTGCTCCGTTGATTATCTCATTGTTTGTAAAATGTACTTTCAGGGCGTTGTTTCTGCTCTGACGCATGTTAGAAATGAATGTGGTGTTTCTGTTGGTATGAATGTGTATTCTCATGATTGGGATGCATTGGCTCGCCAATTGCTTTCCAAGAGTGAGAAAATGATTGCCGGTGATTTTGAGGGCTTTGATGCTAGTCAGCAGAAAGAGATTCTCAGAAGAGCTGGTGAGGTTTTGTGTGGTGTGTGTGAAAAGTTGTTTCCTGATTGTGAGGCTGATAACCGTGTTCGTAGAATATTGCTTGAATCAATTTTAGAAAGTGTGCATTATCACTGGGGAACTTTAATATCTTGGTATAAAAGTCTCCCAAGTGGCTGTTATCTTACTGCTGTTATTAATAGTATATTCGTCGTGCTTGTTATGTGTGCTGCTTTTGTGGAAGCAATGTGTAGTGACAAAAATGATCTGGCACTTGTTGATCTGAACATTGAAGCTTTCTTTCGTGATGTAGGATTTGTAGCTTATGGTGATGACCATGTACTGTCTGTTCCTGAAAAGTATGTTTCCGTTTTCAATCAAAAGACGCTTGTTCATTTGTTGTCGAAATATGGCCTCTCTTACACTTCGGAAACCAAAGGTGATTTTGTGTACGAGACTCGCTCTTTGAGTGAGATTACGTATTTGAAACGATCCTTTGTGTATTCGGAATGTTGGCGACGTTATATTGCCCCCCTTTCCCTTGATACCATTCTTGAGGTGCCTATGTGGAGAAAAAGGACTGAAGATCCTCTCGTTTCTCTGGAGAGCAATGCGAAATTCTCTTTGTGTGAATTAGCCTTGCACTCCGAAGACGTGTGGAATCGGTGGTTTCCTGTGATTTCCGCTCAGCTCCTCAAGCATGGTATTGTCCCCTACGTGTCCTCAAAGGAATCTGGAATGATTCAGGTTCTTTCGGGTGCGCGTGAACCCTGGATTGAATGTGATCTTAATATGTGAGGTAAATTTCTGTGTCTTCTAATCATGTATTTATGCTATTCAATTATCGCGCTTAGCTATTTAGCTTTACCGCACAAGATGGTGCGTGGCAGCCCCACAATATCTAGTGCAACACAGTGTCGCTTTTGCTTATAGGTGTATGCTTAAGCTATGTAACTCACCTGCTTCAATTAATACAAATTTTCAATCTTCCCCTGACCATCGCGAAGATGTGACTGGTCAAAACCGATCTAAACCCGATATTCTCGGAGGTGATGTCGATCCCTCTGCTGAAATTCGAGAACAAATTGTTCAATTTATCGACGACAAAGCAGTTGTCCACGATACTCTACCCAATGCTCATGTTCAAACTAATTTTGACGTGGTCTCCTCTACTGATTTTCGAAACCATTCTGTGGTTGATTTTTTAGAGAGACCTCAAGCGTTGACGGAGATATCGTGGTCCACAACACAACCTGCTGGAACTGTAATTGTCGACTACATTGTTCCAAATGTTCTCTTCTCCCAAATGATAACGGAAAAACTAAGTGGCTTCGGTGCCTTTTCTGCCTCCGTTGAATTTCGAGTTCAGATCAATCCCCACCCCTTTCTTATGGGCATTTTAGTGCTTTTTCAATATCCACATGAATCTATCATAAGTTCTTCTCGAAGAACAGGCTTGCTTTCTGCTATTGATAAAATACTGTATTTGCCTCATACTAAATTCGATATTAGTAAGAGTAGTGAGGCTGTGATTGACATTCCATTTGTGTCTGCCCAAAATATGTATGATCTTACCACTGGTAACTACCCGTGGAGTCGTTTTGGTATCATGGTGTATTCTCCTTTGAATGCCCTTGCTGCCACAACGTTAGATCTGCAGATTTGGTGCCGATTTAAGGATGTCAAGCTCGGTCCTCCTACTTTCTCTACTATGGCCCCCGTCGGTCCTGTTTCGGATTTGGTCGAACAAGTTGGTCCTGAAGATAATGGACCCTTGTCTCGGCCGGTTTCGGAAATAGGGACTGGTTTAAGTGCTTTTTCTCGTGCTATTCCCTCGCTTCCTGCTATTTCAAACATTGCGCAAAAGGTTGGTAGGGCTGCTCCAGGACTAGCTAGGATTCTCTCGTCATTTGGTTTTTCTAAACCTCTTGATACAGCGAAACCTATGCAAGTCTTGGCGCGTCCTGTTGCTTATACCGCAAATGCTGATGGTGTTGACGCTTCTCATTCGCTTTCTTTTATTTTTGACAATAAGATTCCTCTCCAAGGTCATTTCGCGGGGAGTAAGTCCGATGAGTTGGATTTGAAATACGTTTTAGGTATTCCAAATTATATTGGTTCTGGAACATATTCTACGACTTCTACCGGGACAGTTCTATTTGAGACCTTCCTATCTCCTACATGGAGATCGGCTGATTTCAATTTTGGATCTTCTACGGCTGCAGTTAATGTTCCCCAACCAACCAACTTAGCGTACGTCTCTTCGTGGTTCACCAATTGGCGTGGATCTTTTGTTTTTACTATTCGCTTTGCTAAATGTGATTACGTCTCTGGTAGGCTTGCTGTTATTTATTCGCCTTTTGCTCGCATAAATGCTTTAGAACCTATCACGCGCTTGGATTATTCATATAAGTACATTATAGATTTACGAGAAAACACCGAATTCACTTTCACTGTCCCCTACTTTTCCGAGTCCGATCATTTGACTGTTAACCCTGCATTTAATCCGCTTTCTGACCCTCCCCCTACCGCAGACAACTATGGAGTTCACTCCGGTTGGCTCGGGATTGTCCCGCTTACAAATTTGCAGAGGTCGAGTGCCCTGATTCCGAATTCTATAAACTTTGTTGTAGAAGTTCGAGCTGGCCATGATTTCGAGCTTGCTAATCCCACTGCCTATTACTGGAACCCTATCGTAAGATATACAAGTTCCGTAACAGATCAGTTGGAAGAGCAAGTTGGTGATCCTGTTCAAGCTCCTGGAATAAGGGATACTCGTACCAATGTTCTTCAGTCCAACACCGACCCCCAAGACATTACAGGGATTGAACGTAATCACTCTGCTGTCCAAATAAAAACAGTGGAGTGCTTCGGAGAAAAGATAACATCTTTGAGAGAGTTCATCCGTCGATTTATGTGGTCTTATGAGGTTTCCTCATACTTTCCTCCCAATAAATTTTTGGCTCTTGGCCCACCGACTCTGTCCGTTACAGGTACAGCAGCTTCACCTTCCTTTGGATACATCCTGAATGGAGCAACTACTGCGGTTCCAGATTTTCTTTCGATTATCTGTCCAATGTATGCTTTCTATACAGGAGGTATAAATATGAAGGTGTATGCTGCTTCTGGTACGCGTTTAGTTTCGTGCAAGCTAAAAAGTCCATTATTTTCTGGTTCGATTGCGCTTCCATCAGCGTATGAAACGCCGACCGTTAAACCGATTGCTGAATTCTCCCTTCCCTACTATGCCCGGTCCCCAAAAGGTCCTGTGACCTATCAGGGCGATACATCGCAGACTCAGTTTGTGTATGGAGCTCGAGATAGTGTCCTAGTTAACGTCGATCAAAGTCCGACTGATCCTACCTATTGGGTAGGGCATTCGACCAAAGACGACTTTAATTTGGGATACTTCCTCGGTCCTCCATTATGCGCTGACTATTCGTATATCAGGCCCGTCCAGACCCTCCCATAGTGCCCCCACTTGAAGCCGTGTGGTTTTGAGTAAATCTATCAATGCTACGCTTATCTCGCTATAAAATTGCTTTGCTTTGCTTTCCTATTTATTTCCTTATTGTAAATATTTCATATATGTTTTAATTTCATGTTTTTATTTATTTCCGCTTTAATCAAAATTTTTGTTTCGATAAAATTGCTTTATTATTAATCATGCTTTGTATATATGCTTTTTGTTTAGTTTTAAGTTTTAGTTTAGGTTGCTAATAAGACCTCTTTAGAGGCGCAAAATTATAGTCACGATGAGGGAGATGACATTAACTACTCCCAGCGTCCGCTCAGAAAAAAGTAAACGAAATTTTTATTTTTTCCTTCGTTCCCTACGGGATTGAGCGGAGGTTTTGTTTTGTTCTTTTTCTTTCGTCTGAGTTTTTGGTGTTAGATTGGTTTATTTACGGTTTTATTAGCAAG

>Bee_cripavirus_BD_1_Apis_mellifera_Mymensingh_SutiaKhali_Bangladesh
TAGAGAGGATCCCACGAGAGGACAACCGCTACGTTCAATTCGAATAGGCTAATAGACCCCTAAGTTCTATTACACCAGCGCGCTTCGTGTTAAAACTTTGTGCATATAATCAGTTTTTTAAGGCAGAAGCAAACTTCAGGCACTTCTGCTACGCGATTCCAATTCTAGGTACAATTCAACTGCCTCGTCTTATATACCCGTTAGTATATACGTCCATCCGATTCGACGAGTTTAAACTTTTCGGCAGCCATCCTATTCGCTGTAAAACTTTTAGGACCCCCCCAAAATCATCAATATCATAACTTTTTAAACCATTTTTGTACGAAATTTTATGCGTTTGAATTTTGGCATTCTCAAGCGCAAACTTTTTAACGTTTGGCACTTTTTTGTGACGCTAATTAGGTTGATCTTGAGCGTAATTGTTTGGTTATTCAAAATTTTAATAACCTTCTTTTTAAAGAGTTCTATACATTTGATCCTTTTAGGACTCTTATTATTTCGTATCGTCACACCCAGACAGTACGCTCTATTGGTTTTATCATATCACGGAATTAGTTTATTAAAGCAAATTAAGGACGCGATATGACGGCACAGCAACGATTTTACGAGAAAGCGGATGAGATAAAGGCTCTGTTGGAAACGATAATTCATGGCGATACTTTTGGTAACGCCGTGGATGCATCTACCCAGACCGATATTTCTATTCGCGACAAATACCTGACTGAACCTCAAGTTTTGTTGAAGCAGGCTTTCCGAGACTACTATGACAAACTTGATGGAATTATGATGACTCCCGGAGATATTGAAAATGTGAAACATTTTTTCCCTTACCCAAAATTTCTTCAATTCGGTAGAAACATTGAGTTGAAAAGCCTTTTGCAGTATTATATATACGATATGTGCTCTGCTGAAGGTTTGCCGGTTTCATGGGACTCAATCGAATATTTACATACCGTACGAATTCCTGAACTTTTTGATTGTATAAAGAAAAAATCACCTTATTTCAATTCGACCCTTCCTCACGTATGGTGGAAAATGTGTAAAAATCAACATTACGCATTTGACATCGTTCGCGAGCTTAAATTTTTCCGACAACATTTAAATGGACTGGTCTATGATGTTACAAATTACTATCTATTTTTAGAATCAGAAGGCATTCCTATGGCTTCTATTCTTGCCAACCCTCGTGTAAAAGCACAAGTTGGTTTAGATTTTAATGTGTACCATCATTGCCCTGAACTCACCCGATTTTTGGACTCCCCGATTTTTCAAAAACTCATTTTGGCCGCAGAATGTTTCACCACGGACACGATAGAGAAAATAAAGACTCGAATTATATCTATTTCTGCTGTGATTTACAATTTGTCTCGGTGGTCAATGTCAAAGTTGACGACGACGGATTTAATTGTGAACTTAACGGCAAATTTAGCTATATGTATCCCGATTTCGACCATGAGTGAATTCTTCAAGCGGATATTTTCTCCACTAGCGCAATCTAGTGAAGAGAATAATATTCGAATGATGTTGAAAGCTTTCTTCCTATGTTTATTCGTTTTAATCGTAGGAAAATTGCCTGGCAAACATACAATTGATGAATTCATTAACAGGATCCATAAGTTTCCGCAAGCTGTTGAATCTATTCAAAAGTTTTGGAAGCAGATTGATCCCATCACCCAACACGCGACGAACTATATAGAGTCAGAATTACTTGGATACGACATTATTGAGGAGAAGACAATAATGGATGAAGTTCAGCAATGGGCTTCATTGGTTGAAGAGTATTCTGCTCTATATAAGAAGAGAGAAATTGCCCGAGATAAGAATACGATGTTGACAGCAGGAAGAATTCACGTAGATGGTGTGCGTTTATTGTCGAAATGTTTACGACTCCATTATAGTCGCGAGAACGTTGAGCTTATACGTTCGTTGTTACCAACGACGTATAAGATTTCTGAGATCGCGATTAGATCTGGAGCAGATCACTCAAAACCGCGCCGTGAACCTCTCATAGTGTGGTTTTGTGGTAGATCTGGTGTAGGTAAATCGACTTTGACGTACCCATTCTTAGCTGATATGATGAAGAGTGAGTTAGGACCTGGAGAAGAGCTTCCAGAAAATTGGGTTCAGAAGATTTATGCTCGTGCTCCTGAGTGCGAGTATTTTGATGGTGACCCAACTGACTGGATGGTTTATGACGACGGATTTCAAATTCGCGATTCTGTTGCGAATCCCTCCCCCGAACTGTTCGAGATAATACGACTAGGTAATATGTTTCCGTACATGTATCATAAGGCAAGTATAGAAGAGAAAGGTAATTGTTTCGCTGATGTTAAGGGTATAGTAATATCTTCAAACATTGAGCGAATCATGGCTGAATCGATACATTGTCCGGAAGCAGTAGCTAGGCGTATTAAATATGCTTATAAGGTTCTCCTCCGACCTGAGTATAGACAATACTATACCGGTAAGGATGGAAAACGAACTTATAAGCTCGACAAAACGACAATAGACCAACCCAATCTCAACATCTACTTGTTCCAACCGTTCGATCCATTATCGGGCGAGGCTTTTGGACACCCATTATCTTATCAAGATATGCTGTTACAATGTGCTCTAGCTCTTCGCCAACTAGGTGACGAGTTTGTATCATATGAACAGTGGCTTGATAAGTATAGGAAGGTGCCCTTTACAAGCTCAGTGGCGCAAGCGGGTGTTGACGAAGACATCGAATATTTTATCCGGACTGGTAGGACAGAGACGTTTAGAGATCGTGCGAAAAGGCTTCGGAGAGGTGAACACGAGGTTCGTGAAGCTCTGATGTTATTGCGAGATGGTGAGCGTTTGTTGCCTGAACATATCATGACATTACAGTGGTTGTTCAGCGGTAAACGTAATATATCTTTGTACAAGGATCAGATCCGAGACTTAGATGTAAACTATCTCAAGAAGATATTCAGAGAGCCTCCGATAGAGATTTATAAGGGACCGCAATTCTCGCAGATGGATATGGATAATTTTTATAAAGAATTGCACTCTAATAAGTTTCTATCGGACGTGAAGAAGAGCCCAGATGGAGGTCACACTCATCGTGTGATGATAGATCCCTCGTGTGAGCTGATTCGACCGTTTCGTGGATTTCAAATAGGGCACGTCTGGAACGCTTACTTTTTCCAAAAAGTGACGAACCAAGACGTGTCAGCGACTGATCTAGTTAAGAGGTGCTGGGATTCTTGGAAACAAGATTACCAATGCCTTCGACACGACCCGTTGAGATCTATAGCTGCAGGATATTATGAAATATTATCGCAGTACTCTATGGTTCCCTATAGTTTGGATGCGATGGCGAAGCGTTATTTAAATATTTCGCTGTTGCCGTCGTGTCCTATTATTGAGAAGTATAAGAGATACACGTATAATAAGATTAATGATTCCACTCGGTTTGAGCATGCGGATTTTGTGTTCAGAACGCAATTTCCATATGTCCAAGCCGGAGCAGTTATAGAAGAAGTGACCGAGAAAGAAGTGAATGGCGTACGCTCAAAGATTCAGAGATACCGTATGCAATTGAAGAAGATAGCCAAGGACTCATGGGCTTACACCTGTGCTAATTGGCCGAATCTTCTCTTGTATGCGGTTGGTGCTGTTTCAGCGACGTATACCATTTACAAAATGATCACCCCGAATGAGGAAGTCGAGGAGGAGGTGGCGTCATGTGAAGCTCAATCTCTGGACGAGTCTGGTTCAAAAACCCAGCCCCGGCCGAGAGCTAGAGTGCAGCATGATGACAGATCTTCCGGTCCTCATCACAATCGACACGCGAAACCTCGTGTACAGAACGTTGACGTAAGTGGTCCTTCGAGAGTGCGTAACACTTCTAAACCTTGTGTGCAAGCTCAGTTAGATGCTGATTTGCGCCCAGAGTGGATGAAACCTGTTACGCAGGGAAATACTTCTAGTGCTATAGATCACCAACTCTATAGTATTCTAGATAGTAGAGTATATGCTAATACTTTGATGGCATATATATCCCCGAAGGAACACGATACTGTTCAGCGTAGATTGGGACATGTTGTAGCTTTGCGCGGATCTCTGTTTATGATGAACTATCATTTTGTGTTGGTTCTGCGGGAATATCGTGATTACGACGTAATTATCCGACAAGGAAATTGCGTCTATCATAGGTGTTCTACGCAAGAGCTGGCAGAAAATCATGTTCGTATTCGAGATAGAGATCTGGTTGTGTTCGAGATGAAGCGTAAAGGTATTGCATTTGGTGATTTGGTTAAACATATTCAAACAAAATCGATGTCGTACTCGCACAGCGTTCAAACCGTTGTGTTGGCACGTCAGAGATTGAGTGGAATGAGTGTTTCTCCAAATGCCCTGACCTCTACTGATGGCTATCTTAGTGTCTCTCCCTTATCTATTGATTTAGATATGCGTGGTGAGATAATAGAGGTAGTCAATGCAGAGAGTTGGATGTATACCGGTGTTACTCAAAATGGTGATTGCGGAGCTCTCTTGTTGCTTAGTAACAATAGAGTTCCCGCGAAAATCGTTGGAGTACACAACGCTTTCGACCCGTACCGATGCAAGGCTATCGCAGTCCCGTTGTACCGAGAAGAAGTTGAGGAAGCTATGGCGTTTTTCAAGCCGCGGTTGCAATATGGTTGGGGTGAGGATTTGCCTTTCGATGTACGTGCATTACAATTTGATCAAGGAGAAAATTTTAATGTAGTACGTTGTGAGGTTGGCTCTATCCCGACAAATTGCAAGACGCGTCTTGCGAAGTCCCCTATCTTCGAGCAACTTTCCCCGACACTGACGAAACCCGGATATCTGCGTCCTTTCGTAAATAAGAATGGTGATACCATTGATCCCGAGCGAATAGCTAGGGCGAAATGGGGTTATCATTTGCCTAAACAAGATCAGGCTATTGCTAACCGCGTTACAAATGCGGTTGTGCAAGTATTTATGAAGAAACACAGACCCGGACACCCTCGATATGAATACCCATTGACGACAGAAGAAGCGATAGTTGGTATTGATGGAGTCGAAGGATTAAATTCGATTAACAAAGTTTCTTCACCCGGTTATCCTTATGTTTTTAATAAGATACCGGGTCGAGGAAAAACTGGTTATTTCGGACAGTATGACTTTGATCTATCTTTACCAGGAGCTCAGCAAGTGATTCGAGAAGTACAGCAAATGGAACGCGATATTTTAAACAATCGTAGACCGTTTGTTGTATGGATCGACACACTTAAAGATGCTCGTATACCTATAGAGAAGGCGGAGCGCGGAAAAACAAGAATCTTTTCTGCTGGACCAATGGCCTATACGATATTATATCGTAAGTATTTTCTCCCTCCCATTGCGCATGTAATGTGGAATAGGATAGAAAATCATGTTGCTGTTGGTATTAATCCAACTTCTCCTGAATGGCATACTCTCGCTTTAAAACTGAAATCAAAGGGTAAACATTGTATAGCTGGAGACTATGCGTGTTTTGACGGAAAGGCTCCCACTGAAGGATATTTATCGTCTCTAGAATTTTTCAAAGCTTGGTATATTGAGCATTGGGACAAAGTAGTCGAAAATCATGGTAACGTGATAGAAAACTACGAGATGTCACAGTGCGAATTTACTGACTTTCTAGAGAAGATATTTCTTGAAGTAGTCAATCACATTCATCTAATGGAATATGAGATTGAAGGAGTGAAACACCATCTGTTTTATTCGGTTTGTAATGGTCAACCATCTGGAAATCCTGGCACAGCGAAAGTTAATTCCGCTCAGGGTTTATGGATGGCAATACGCTGTTGGCTTGAGCTTACTCAAGGCACGGCATATTGTACAATTTCTCAGTTTTTTGAGCACGTGTATTTAATAGATTACGGAGATGACGTAGCAATGAACGTAAGTTCGGAAGCTATTTCTTTTTATAATCAAAATACATTGACTCGGATTATGAAGAAATTGTTTGATATTGACTTTACAGACGAGAAGAAAACTGGTGATGTGGTACCCGATTCTCGATTACTGTCTGAGATTACGTTTCTCAAGCGCGGTTTTGTGTTCAATGAGGATATACAAATGTATGTTTGCCCAATGGAAGTGGAGACATTGTTGGATATTCTCAATTGGGTTCGAACCGGCGCTGAGGATCCACGCGTTATTACGATAAATAATATCGCGTCGGTAGTTGCAGAACTTGCACTAGTATCTCAGGAGGTTTTCGATACTTGGTTACCCCGTCTACGGAAAGCTTATGCAGAGTTGTCGTGGCGAGTAAATAAAGAAATTTATTTTGATACTCGCTATGGCTACTTGTTAGCTTTCCGGAACGCACAGTTTAAGGCTGTCGATGTTCAATAGTTTGGTACGCTTAGATACCGATTAAAGTTTGCGAGACTTTGATAAAACTCGTGATAGGAGACAACCTATCCTCGAAAAACCGTTATGGTATAACGGAAATACCAAGAGGTGAGTTCTCACCGCTTAAAATAAAACCGTGCATAAGCTATAGAACACGTTAACATTCTACGAGCCCGTAATGCCTGGCATGGCATCCGTCCTAAGCATGACGTTAAAAGGCTAGTTGGATGTGGACTAAGAAGCTTATACGTTAGCCGCTTAGGAAGCAGTCACCAGCCACCTCTAGATGTGATCGGAGATTTCGTTGTAGTGTGTGTGCGTTTTAAAACGTAATCTTACGCTATCTAGAGTACGACCGTGACTATTCAGTCTTACTGCTCAGGGTCGGTCGATGGCAGCCCCATCTATACCCAGAACGCACACTAGGAGGTTTTCTCTAGGTCGAGTTTTTTCCTCCGAAGCAAAATTGACCTGCAAATTTTCAAGATATAAAAACAAATAAAATTCATCAACAAATTTTGCAATACACTAATGATGGTCCAAGTCAAAATTCATCAACCTTTTATAACAATTCTGATTTTGATCAACAATATTTGTTGTCGGCCACTGATGGAAGACAACATACAATAATTGATTTTCTGGAACGTCCTTTTCCCTTAGCTAACTTTGAATGGGTTGCGTCTGCTTCTCAGTTTTCGGAGCTGTATGCTGCTGAATTTCCCGACGCCGTTTTAGGGCAACCACTTTACATGGATAAACTAAACGGTTTCTTGGGTATTCGTGCAGATTTGCAGTTTCGTTTACAAGTTAATTCGCAGCCTTTTCAAGCTGGCCGACTAATTGTAGCATGGCTTCCATATTATAAATATTTGGGTGCCAAAAAGAACATCTTCGACGAAAGCACTAAAGGTAGTTTTGCTAGCTTAACTGCTTTACCACATGTCGAATTAGACTTAGCGACCGAGACAGAGGCAACGCTTCACGTCCCGTTCGTTTCGCCTAATATGTACTACAATTTAGTTACTGGAGAGGGATATTACGGAAAATTATATATAAAAGTCTATTCACCCTTAGCTGATGTGTCTGGTTCGGGAAATGTTGATTGTACATTATGGTTTAATTACTCAAATGTGCGGTTGGCTTTCCCGACTGGCGCTCCTACTTCATCAAATTCTGTTAACCCAGTAGCACAGGTTGGGAGTGAGGAAGCAGATATGGAAAAATCTCGCAGCGTCTCATTAGCGCTCTCGAAATTTGCCTCTGCTCTTCGCTCTCTTCCCGCTGTTCCAGCATTGTCAAACATTGCTGAACCTGCTGCATGGGTATCGGACCAGGCTTCTGCCATTTGCAAGTACTTTGGGTTTTCGAAAGTAGAAAGCTCAAATGTGCCTCAGTGGTTGAAGCAGGGTCCGACACACTTTATGGCGAACTATGATGGATGTAATATGTCACATTCATTGGCGTTGGAGTCACAAAATTCTATCGAAACGATGGCTGGTATGGTTGGAACTGATATAGATGAGATGTCCATCTCTCATGTCGTTTCCACTCCGTGCTTCTATCGTAGTTTTTCTTGGGACTCCTCTGCCACGAATGGTACAATATTATTTTCTCAGATTATTTCGCCTCTAGTGTTCAGAGTTGATGAGTTGGCGGGGTCAACGTGTGTACCTACTCTTTTGGCATACACTACGGCACCGTTCGCTTATTGGCGAGGATCAATAGACTTAAAATTCAAATTCATCAAGACAAAATTTCATTCTGGAAGAGTGCGTGTCTATTTTCAACCGGGCGTTTCTCAGGATTTAAATGTCCCACGATCGAATTTTAACTACTCACAAGTAGTTGATCTTCGTAGTGAAGATGTTGTATCTTTTCGAGTTCCTTATGTTTCAACTAAACCCTGGTTATGGACACGTAATTCTCAAAATTCAAATTTCGGCTTTGATATAACAGGAACAGTATTCATAGAAGTTCTCAACGAGCTTCGGGCTGTGAGCACCGTTACGTCTAGTATCGATGTTCTCGTCGAAGTCTCGGGCGGTCCAGACTATGAGTTAGCTGCTCCTTCTCAAAATTTATTACAACCCGTAAATATTTCTTCTTCCTCGTCTATGCTTTCCCGCTTACGTGCAAAAGCGCAAGCTGGTGATGAAGCTACACGTGAAGAAGAACAATCCCCAATAAATAAAGATCAACTTGGATCAAAAGAAGTGTATAAACATCTTTGGCCAAACAATTTATTTACGATGGGAGAGAAAGTAACGTCTATTAGGCAACTAATAAAGCGTTCGGCGATTTACGGGTCTATTGCGGCACCTTCTAGTACTCAGTGGGTTTTTAGCCCATGGCGTATGCTTGGCACGTATACGCGCAGTGCTGGAGATGCCAAGACTCCACAACAGTTTGGTCATCTAGATTATTTTAGTCGCTTGTTTGTTTTCGGACGAGGTAGTATCAATTTCAAGATAATACCACAAGTGGCTAATCAGTCGAGGGCTGTGTTTAGAGCAATGGTTAACTATCCGACTAACACCACTGTTAATCTTACAGCGTTGTATACAGATACAGCTTCAGATGCAGTTTCGTACTTACAAAACGGTGCGATTCAAGTCATTATGAATGATCTTGAAGGTAGTTACGACGTTACTATCCCATACTACTCTAATTATCACATGATTCCTTTATCTGATTTAATCCAGGATGCCCAAAATGAGGACTTAGGAGTGTTTCCGCCTATTAAAATGATTCTTAAAAATCAAGGTGGGACATGCGATGTTTATCGTGCTGCGACAGATTCTTTCCAATTTGGATACCTGATCGGAGCTCCTAGGTGTGAGTCGCTCCAAATGAGTTAGTCGCAATTTTTCAGTGCGCGACAGCTTATTTGTAGCTTTATTTTTGCTACGGTACTTTCAAAAATCCTACCGTGCTTACGTTCTGACCATTTGGTTAAGGTTCGAACGTCCAAAATTATAAAATTAATCTCAATTCTATAACATCAGAGCGATGACCTCTAATTGTCATCAAATCTGCAAGTGGACGTTCGTCCGCTAGGTGGTTTTTCACGTTTTTCCACCTCACTCCGTACCGGAGGTGCAGGCAAACGTGGCTTTGAGATTAAAGTTTTCGGAATGCAAACATGGTATTTTTCCACAAAAA


>Planococcus_ficus_associated_dicistrovirus_1_Apis_mellifera_Mymensingh_Muktagasa_2023
TTACAATCTTTTAGTCTTATAACTAATATTAAAGATTTTATAATTTCATCATAATCGATATTTTGTGCAAAAGTCTCCTAGAGAAAACACAGGACGTATTTTATGATGTCGTTTATTGTTAATGACACTATGTTAAGTCAAATTAATAATAAGATTGTGAATATATTGTTAAGAGAAGCGGACCTTAGATATATTATCAGGAATATTTCTGATGAGTATCTCTGTGATGCTTCTAATTTAATCTTAGAATTAAATCAACTATATAATTGTGATATAGTTAGTTTCAGAGATTTTGGCTTCCGAATGCTATTAAAGGATAAGTTAGGTCATTATCACATCTGTGATTTTGACTTCACCTATCAACCTATAGTATTCGAAGATGTCATTGATCAGTTATTTCAATGGCATGTATGGAACCCTCACCCCTTCAAATCCATAGTTCATCACTCGTATAATCTACCTTATGAATGGTGCGAAGAGTTATTTGGATCAGTACATCTATTAGAGAAATGTGAAACTCTTCGCGACTTACATGAATTATTATTAACGTGTGGAGACATTGAAGAAAACCCTGGACCTGTTCACTCGAAAATTCAAGCACAAATAGGGGTAGATATCACTCATAAAATTGATATCTCTTCTCTTTTTGCTGCTATGGACAACGAGTTACCCGAAATTGTTACCCAATTTGCGAAACAAGCTGGAAGATCTATACCCGATGCTGTTATCGAAAAAGTGAAATCACGTACTGTTGCTTTATCTATTTCGATTTACAATATTGCTCGGTGGTCTTACGGTCATCTTAAGACTGCTGATCTTATTGTGAATTTAATTAGTTCAATTGTAACATGTACTTCAGTTTCATTGACTCGCAGAGCATTGAGTTTAGTATTCGATGGAATTTTTGCTCAAAGTGATAACGAATCTATGATACGCGTAGCCTTAAAGGCTTTGTGTGTCGTATTTTTCCTTATTACTTGCTCGAAATTGCCCGGAAAACATACTATTGACGAATTTATATCTCGATGTCGTAATATACCCCAAGCAATGAAATCTATTGAATTGCTCTGGGAGATGTTAGGACCCATCACAAAACAACTTCAACTGTTAGTAGAGAAGTATGGATTTAAATACGATACTTCGCACGAGGAAAGTGACTATATTGGATCTGTTCAAGAGTTTGTTGATGACGTTAGTGAATTCTCGTCATTATTCAAACGAAAACAGATTAATAAAGACTCAAAGACTCTTGCTGATGCGTCGCGTTTACATTCTCGAGGAGTAAAATTGTTGCATACTTGTGTGCGACAAGGCTACGACAAGAAAAATGCTGAATTAATTCGATCGTTATTACCTACGTCATTCAAAATATCAGAAGCTGCTTTACGTAGTGGTGCTGATAAATGCAAAGTTAGACAGGAACCGGTAATGGTTTGGTTGACTGGAGGATCCGGAATCGGGAAATCCACTTTAACTTACCCATTTTTGGCTGATGTTATGATACGAGCAGGAGAAGATATGACAGACGGTAAGTGGCAATCACTGATTTATGCAAGAACCCCTGAAACAGAATATTGTGATGGTTATGTAGGTCAAAGATATTGGGTGTATGATGATGCGTTCCAAATTAGAGATAGTATAGCTAATCCAAGCATTGAGTTATTTGAAATTATTCGACTCGGAAATATGTTTCCATATATGTTACATATGGCCGCTTTAGAAGAGAAGAATAACTCATTTGCTGAATGTGATATGGCTTTAATGACATCTAATTTAGATCGCATAGTTGTTGAGTCTCTACATTGTAAAGAGGCAGTAGCTAGGCGGTTGACGCATTGTTATCATACCCAGTTGAAGGAAGAATATAGACATTATTATTATAGTAACTCCAAACGACTGTATAAGCTTGACGCCTCAAAAGCTAAGACTGATGCAGATGGAGATCCTATCAATATGAATGTTTATTTATTCCAGAAATTTGACCCTCATACTGGTGATAAACTCGGTGAAGCTATTGAATATGAACAATTCTTAGACGTAGTGGCAACCGATGTAATTCGAACCAAACAAAATTTTTCCCGATATGACGACTTTTTGAAGGATTATGTTACTCGTCGATGTGAGCAAAATGGGAGACCAGTTGCTCAGATTGGCGAAGTATCAGAATTCCTAGGACGACATGATGAATCGTATGACCCTAGACGACAGGAACGGATTAAGCATGTATATGAGAGATCAAAAGAAACGCCTGGTGCTTACTATCATGGTACTCACGTTGGTGAATATTTTGATCATGAGTATGGATGTAGAACACAAGCAGTATATCATGAAATGACGGCTTTACCTGGTTATAGACCGGCAGAAGGATTTTTAGAGACTGTGTACTGTGGTGTTAGATCTATACCATCAGGATTACGTGCCGCTTTCTTTGTTCCCGGCTTTGTGGCAGCGAGTAGAAAGTGGGATATATTTCCCGATTGGTATCTTGCAGGTGTGAAAAAGTACCTTATAGACGATAAAAGTATGTTGGCGAATAATATATTATATGCAAACGACTGGGACTATGCTCATTATACCAATGAAGCAATAGTAACCCAAGCCGACTGCGATTTTATAGAGAAGTGCCGACGGTCTTTTGTTGTTTATAAGGAGAAGTTTATGCGATTGTATTATGAAGTTCGATTTAATCTCCCCCATCTCACGGCAAAACTTATAGGTGGATTGATATGTGCTCTCGGAGCTGGATTGTATTTGTACAGATTGTGTCAAAGTGTAAGATCTGTAAATCTCGCAATCAATAAAACTCGCGAGCAGTATTCATGGAATGAAGCCTATACCAAGATTAAAAAAGATATTACTCGTGCTGAAACGTGCGCTCAGAAAGATTGTAGCAAGTGTAAGAAATGCGCGAATGCACCAGTATCATATTTAAATAAATTTGATTATTGGGGTATTTCGTGCGCTTGTTACGTAGATGTTTGTGAACATGCAAGTGTTAATCATAGACGTTTATTTGTTGCATTTTTGAATGAGCGTGGAGTTCCAAAAATTAGTAAAGCCGAAAACCAAGCACAACTCTTAAATCTGATGGAGTCATGCAATTGTGATGTTTGTCCCCTATGTCAAGGAGCTGAACGTTGCGTTTGTTTGAAGACAGCTATTGACAGAGGTTGTGCTATTGGTGATTTGGATTTACTAGATAGAAATAATATCTACGAGAAAATATCTTTACAAAATCATGACGGAAAAGGAAAACCGAATCAAGAACGAAAACCTGTAATTAGAGTACAGAATCATGACGGAAAAGGAAAGCCTAATCAAGAACGTAAACCTGTTATCCGGGTACAGCACGATGATGATCAAATTCAACTACAAAATCATGACGGAAAAGGTAAGCCTAATCAAGAGCGAAGACCAATTATTCGTGTACAACATGAAGAATATGATGAAGATATCGTAACGCAAGTTAAGGATATTGGCAATGATATTGCTTCAGTTAATGTTATGAACAATCGCATATGGCCTAATCTGATGTGGATATATCTCGCCAAGAAAGGCGAAACTAAAATCTTTAGGAAATTAGGACATTGTGTGATGTTGCGTGGAAAAATTGGCCTCATCAATCAACATTTTGTTATGGCTATGCGTTATTACCCTGAGATGGATGTTATTTTCAAATCATCACAAGGAGTGATATTTGATGTGATGTCTGTCGAAAGAGTTTTGGCGTACGCTAGACAAATTGGTGATAAAGACGCTTGCCTTATAGTTTTGGATAAAAAAGGTATGCAGTTTCCGGATGTGATCAAGCATTTTATTTCAAAAAGTCAGGCTATATCGTTTAATTCTGAAACCCTCAGTGTTTGTCGATATAACATTGATGAAAATGCTATGTATCCTTTCCCGATACTGACTACCGATGCGAAATTAAGTTACCAACCGAAAGAAGTTGAATTTGGTTGTAAAGGAGAAACCGTTTTACTTACTTGTCCAACATCCTGGCAATACAATGCGTCAACTGTCAATGGTGATTGTGGAGCCCCGCTAGTATTGCATAATTCGAGAGTACCCACTAAGATTTGTGGAATACACAATGCATACTCGTTGGTCTCCGGAGTCGCCTTTGGCGTGCCATTGTATCAAGAAGAAATTCGCGACACGTTAGCTATGTTCCCTGCTGAGCTCCAATATGGGGGTAATATTCCTATTGGGGTTGATGCGGAGAAACTGGTTAATGTATTAAATGGTGATAGTTTTCTCGTTTTGGGGTTGGAGAAAGGCCAATACCCAACTCCGACTCAAACTCAAGTGAAGCAATCACCCATTCACGGCGAATTAATACCGACTTTGACGAAACCCGGCTATTTACGACCTGTTATGATTAATGGGGAACTTGTTGATCCTGCGTCAAAAGCGCGGGCTAAATGGGGAACCCACGTACCAGAAATTGATCCGAGAATTGGCGAAAGATGTGATGAAATAGTGAATTCAGTTTGTCAGATTACACAAAAGAACGAACCCGATGAATACAAGATGCCTTTAACTTATGAAGAAGCTGTTATAGGTATACCTGGTGTGGATTATATTGATTCTATCAATAAAATTTCATCACCTGGCTATCCTTATAATCAGAATAAACGTAAGGGAAAAGGTAAGACTGGATATTTTGGCGCCTATGAATTTGATTTGACTACTGAAGGAGCTATGGAAGTGCGACGAGATGTTGAAGAGATATTCCATTGCATAATGCGAGGGGAAAGACCCTTCATTGTGTGGATGGATACTTTAAAAGACGCTCGTATACCTAAAGAAAAAGCTGATGCTGGGAAAACTCGTATTTTTGCTTGTGGACCTATGCATTACACTATTCTTTATCGTATGTGTTATCTTCCATTTTTCGCCCATCTAACAAAAAACCGAATCGATAATTTCTTTGGACCTGGAATAAATCCCACTTCACCTGAGTGGCATAGATTGGCTATGAAACTTATGTCTAAAGGCCTTCATGTCATTGCTGGTGATTATTCGAATTGGGACGGAAAATCTGTATCTGATGGTTTCAAATCTGTCTATACTGCCGCTGAAAAGTGGTATAAGAGACATTGGGACCTGATCGTACAAAAGAAAAGAAATGTATTTTTCGGTGTTGAGTTAGATTTTGACCGATTTTGTTATCTTTTACGCTGTATCGCTGTTGAAGTATTAAATCACGTACATACTTGCAATATTCGTATAGATGGTGAAATGTACAAAGTGTTTTATCAAGTGCAAAACGGAATTCCTTCTGGTTGTCCTGGAACTGCTCCCACTAATAGTGGATGTAATTTATGGATGTTAGCTTATTGCTATTTTTGGTCAACCAAGGGAACGCTGAATTGTTCTGTTGAGAAATTCTTTGAATATATTTATGCCATTTTTTACGGAGATGATATATGTGTAAATATTTCTCCACTTATAGTTGATTTCTTTAATCAAGAAACGCTCACCATTATGATGAAACAGTTATTTGATATTGATTTTACCGACGAACAAAAAACTGGCACGATTGTAAAAAGTCGTACTATAGATCAAATAACATTTTTGAAGCGTGGTTTCGTTTTTAATAAAGATATTCAGCTATATGTGGCACCTCTCCCAGTTCCTCTCTTACTCGATATCACTAATTGGGTAAGATCCGGTTCAGAATCCCCTTACATAATTACTATTGATAATCTTCGATGTGTGTTAGGTGAGATCGCATTAAACGGTAAGGAAATGTATGATATATACAGACCTCGCATAGAGGGAGTACTTCAACGTTTAACTCGCGGTTTAGGGATCCCGGCCGCACTTGATTCGTATTTCGGATATGTGTCAAAAGTGCGTGATGGTGAATTCTCTGGTATAGAAGAATAGGGAGAAACTATACCCTACGGATGTTACTCGTAGTAAAATAAAGATGCGATATGGTTGATGTACCCTAGTCCTGTACATCCGTCCTTGGCATGACGTTAAACTGCTTCAGATTGATTCACTCTACAAGAAACGTCTCGCAGTGGAGCTATTGAATCAATCTTAGGTATTTTAATTATAACGTTTTATTTTATTACTTTAGTTTTAAACAGAGGTGCGTGTGGCTTCCTCTTGCTAAAAAGATCACACGATGAGCTGACATCTAAACGCCAGCAGAGAAGTCCACTCTGATCAAATAGGACCTCCGACGAGGCTGTGTCGCAAAAGCAGTACATGTCAATGGTGATGGGACATGTATAAAAATCTCTATTCACTCGTAGTCTTTACGAAACAGACACTTTCTGGCAAAAAGTAAAATTATCCAGCGGTGAGCGAACATCGTTTTTAAAAGAAAGCAACTTTCTGGCAAAAAGTAAAATTATCCAGCGGTGAGCGAACATCGTTTTTAAAAGAAAGCAACTTTCCGGCAAAAAGTAAAATTACCCCGGGTTGTGAATTCATATCGTAACTGAATTCTCTCACAGAAAAGTGATCAAATCTAGGTTTCTCACAGCTTTACCAATTGGCGAGAAAGTGAGTTTTCCTATTAATACCAAACATGTGATCTTCCTCTTTTTATAAGCATTGCCGTCGATTTAAAAGAATAAGGAGTGCTATGTTTGGAATACGCGTACCTATTTAGGTTTACTGCTCAGGATCGCGTGATAGCAGCCCTATCAATATCCAGTTCGACCGCTAGGATAGTGGCATTAGGTGACGCCCCTTCCGAAATTTTAAACACCTGCGAATTTTGAACCTCCAAATATAACTAGAACACAACAACAAATTGTTTCATTCGTGAATGAAGGAGAAATACCTTCAACCTCAATATTTCGATCTAAACAACCTCCAAAACGTGATTTCTTACAATCAGCAAAAGATGGGCGGGAACATACAATAAAAGATTTTCTTGAACGACCCATTAATCTTCGGAACTTTGAATGGAAAATTGCCGATGCTCAGTTTAAAGCTTTACAAACTTTTAGCTTTCCCGACGATTTCCTTCAGTTGTCCATGTATAGAGAGAAATTTGATGGATTTTTTGGCATTCGATCAGATATAAAATTCCGATTACAGGTCAATGCTCAACCTTTTCAGTTGGGTCGATTGATGCTCGTGTGGGTTCCGTATCAGAATTATTTAGGGAGCTACGGCGCTCTTTATGATGAAGATACGGAAGCCTCTATGGTGTCGCGATCTGGTTGTCCTAGAGTTGATCTTGACTTGTCTTTGGCTACAGAAATAGATATGTTAATCCCTTATGTTTCCCCTCATTCACACTTTAACTTCACTACTGGTGAAGGCAGCTACGGAAAGCTATATGTTATCGTCTATTCTCCTCTTGGGGATGTAGCTGGTAATGGTCATGTTGATTGCACTGCTTGGATTAACTTTGTCAACCCTGACTTAGGTTTTCCAACAGGCGCGGCTCTCGTGGAGAAAGCATTAGTGCCATCAACTGATATACCTGAACGTATTACTGCTCAAGTCGGTAGTGAAGAAGTGAAGACAGAACAATATCGGTCTATCGCGCAAGACGTAGGAAAACTTTCCAGTTTTTTGAAACCCTTAAACGATATTCCTTTGTTATCATCTATATCTCAACCCACTACGTGGGCATTAGACAATGTTTCTGGCTTCCTTAAAATGTGTGGATATTCAAAATTACAATCTACAAATGTTCCGGCCTTTTTAAAACAGACACCCACTCACTTCATGGCTAACTATGATGGTGTTGATATGTCGCATTGTTTAGGTTTTGCCTCTGACAATGCTACAGAATTAATGCCTGAAATGGTTGGAAACGATGTGGATGAGATGTCATTAAAACATATAGTTTCTACACCTTGCTACTATACGCACTTTCCTTGGAAAGCTGCGGATAGTGCAAACAAAACTCTTTGGACTCAAACTATTAACCCTTTAAATTTTGTGTGTACAGAAACTAACTCATCCGATACATTTGTTCCCACTCATCTAGCATATGCGTCAGCTATCTGTAGGTACTGGCGCGGCTCGATAGATATCACGTTAAAATTTGTTAAAACTAAATTTCATTCCGGTAGAGTAAGAATTTATTTCCAACCTGGTACAATGTGGGCTGCAGACGGTTTACGTAAGGATTATAATCCATCTATGATTGTTGATTTACGAACTCAAACTGATGTAGTTTTTAGAGTTCCATACGTTGCTACACATCCTTGGATTAGTGTGGGACAGTCGGGTTCTTCCGCTCAAGCATTGTTTTCTACTACAGGAATTGTTGCTGTTGAAGTTCTTAATGAACTCGTAGCAACAACAACTGTCAAAGCAGATATTGACGTTTTGGTGGAAGTTTCGGCTGGACCAGATTATGAATTGGCGTGTCCAACAAATGGAGTTTTTCGACCTTTTATTACTGATGGATCTATTGATCCTTCTACGACCACAACTACATCAACGACCACCCAGGCTCCCTCTCGAAAAGCGCGTAGCATCTACGAGCGTATAACAGCGCAGATGGGTGACGAAGCGCCAGCACAAGAACAAGAACAGGCAGTTATCAACAAAGATCAGATTGGAGATGATCCATTACGTATGGCTTGGTGGAATAACCTTAGCACGATTGGCGAAAAATTATTATCTGTTAGACAACTTATTAAGCGTTCCAACATAATAGCGACAACAACTGATTCGAGCACAGACTATTCTATTACTGTTTCACCCTTCACTTTAACGTATGGAGATAACGCAACTGCAATCGACAATACGACTAACATGACGTATTTAGATTATTTTGCGCATATCTATGCGTTTTATCGTGGAGGAGTGAATATTAAAATTCTTCCAAAAGACTCTAAATTGCTTTTTGTATCTTATCGTTGCAATGACTTAATAGATCAATCACATCCTGACCAAATAGTAACGCTCAATTCAACTGCTCCCGAAAGGTTTATGCGTACGGTTCAACCCGTGTACACTAATCTTGAAGGTGCTGTTGATTTACATGTGCCTTACTATTCTATGTTCCATATGTGTCCAGTAACAAATTTAAAACAAACACAAACCAATCAAGCTTTGGGAATTCGACCAAATGGTCTATTTGCCGTGTCTGGATTGCGTCAAGGAACCACTATTTTTCGTAGTGCTACTGATTCGTTCCAATTCGGCTATTTAATAGGCCCACCACGTTGTACAATTCCTCCCTACCAAGTAGCCTAACAATCCGAAGGGGCTACGTAGCTATCGCAACATAACATCACGTGACGGCTATTCGGAAACTTACGGTACTTGTTAAATCCTACCGACTTGCGTTCGCTTCCATCTAAAGAAGGACTGCACCTATAAACATGGTGAGTCTGGGAACTGACGCCCTTTTTGATATACTTCGAGTATAATAACGCAATGCGTTGATGGGCGTCAGCCCATTAGGTGGTTTTCCTCGTTTCCACCTCACCCGTAAGGGGTTCGCGCACGAGGACTCGAAGTTATTTAAATTGTCGACCTTTAAAAATTTGACTAAATTAATTTCTAAAAATCGAAAGTAAATTGGTATTTTCTTCAAAAAAAA

>Bee_dicistrovirus_2_Apis_mellifera_Mymensingh_Muktagasa_2023
ATGGAATTAGATATTCTGAATAATAGAAGACCATTTGTGGTGTGGATCGATACGTTAAAGGATGCTCGTATTCCAATTAAAAAAGCAGAACAAGGAAAGACTCGCATTTTCTCCGCTGGACCGATGTCGTATTGCATACTTTATCGTAAATATTTTTTGCCTCCTATTGCACATTGTATGTGGAATAGGATAGATAATAATATAGCGATTGGTATTAATCCGACGTCGCCCGAATGGCACAGGCTAGCTTTGAAATTAAAATCGAAAGGCAAACACTGTGTCGCTGGAGATTATGCGAAATTTGATGGAAAAGCCCCGACTGAAGGATATCTTTCGGCTTTGGAATTTTATAAAGCGTGGTATATGGAGCATTGGGACTTAGTGATTTATCACGGCGGTAACGTCGTTGAAAATTTTGCTATGTCGCGAGAAGAATTTTGTGACTTTTTGGAAAAGATATTTTTAGAAGTTGTGAATCACATCCACCTTATGGAATACGAAGTCGAAGGAGAAAAGCATCATTTGTTTTATTCCGTTTGTAATGGACAACCGTCAGGTAATCCTGGAACTGCTTTTGTTAATTCTGCCGAAGGTTTGTGGATGCAAATCCGCGCCTGGTTAGAGTTAACAAAAGGCACAAGTTATTGTACGATTGAACAGTTCTTTGAGCATGTTTATATGATTGATTATGGTGACGATGTTGTTCTCAATATTAGTGAAGAAGCGATTTCGTTCTTTAATCAAAACACTTTGACTAAAGTAATGAAGAAGCTTTTTGGTATTGAGTTTACAGATGAGAAGAAGACGGGTGATGCTGTTCCTGATAGTCGGAGTTTGTCAGAGGTTTCATTTCTCAAGCGTGGATTTGTGTTCTGTGAAGAAATACAGATGTACATTTGTCCAATGGAAGAAGAAGTTTTGCTCGACATTCTCAATTGGGTCCGAATTGGCTCTGAAGATCCGAGAGTCGTGACGCTTGATAATATGGCGTCAGTGGCAGCGGAGTTAGCATTACTCCCTGCGGAGCGATTCGAATAG


>Bee_dicistrovirus_BD_1_Apis_mellifera_Mymensingh_Sutiakhali_2023
CAAGTTGGCATCGATGTAAATATACCCCAATTAGTAAAAATTACCGAGATTTTAGACAGATTGAACGATACATTCTCGGCATTCGCTAAACCGGATGTCCTTGACCTAATGAAAGCTCGTATGTCTGCGTTGTTAACTGCGATATGGAATATAATTAGATGGACTTTATCTAAGTTATCAACTACTGATCTAGTTGTTAACTTAATAGGTTCCTTTTCTACATTATTCCCGTCTCAGAAAATAGCGCAGATATATAGTTCGATATTCTCGAATGTTCAAGCTCAGTCTGGACTAAATATTTCGGCTCCCACAGCTATAAAGGCTGTCTTTGTGTGTATATTCCTTGCAATAACATCTTATCTACCTGGAAAACATACAATAGACGAATTTATAGGCCGCGTAAAAAACATCCCCCAGTCTTTGAAATCTATTTCCATGTTTTATGAAATGGTCGATCCGATTGCTCAGGAATGTGTTTCACTTGTTGAAGAACACGTTCTTGGACTTGATACATCTGCTTCCCGAATTAAAACAATAGAAGAAGTAACAAAATTCTCTGAAAGAGTTGCTGAATTAACGGAATTACATAAACGACGTGCTATTAATAAAGACCCTGCTCTTGCAAAAGAAGCAGGTCGTCTTCATTATGATGCTGTGCGTTTACTTGGTAAGTGCGTTAATATGAACTATGACAGAAAATCCATAGAATTTCTCCGATCTCTCCTTCCGACAACATATAAATTATCAGAGTCCGCTCTCTCGTCAGGCGCTGATATGAACAAAATTAGAAGAAAACCAATCGTTATTTGGCTCGCTGGTCAATCACAGATAGGTAAAACTACGTTAATCATGAAATTAATCCAAGACGTTGAAAAACATAGTAGTACCTATTTTAAAGAGAACGGCGAATTACCCGATGATTGGCAAAAAGAAATTTTTACCTGTTGCCCCGAAAATGAGTATATGGACGGCTATCATGGACAAAATTGGGTTACTATTGATGAGTTCAATCAACAGAGAGATTCTATCGCTAATCCAAGTGCTGAGAATTTTATTCTGTTGAGAGCTGTTTCACAGTTCCCCTATTTACTCCATATGGCTGCCCTATATGAAAAACCAAATTCATATTTATCATCTCACGGCTTTGTTTTAACTTCGAATTCTACCCATATTCAACCCGAATCAATCAAAACGAAAGAAGCAATCACGAACCGAATTAGTTGTCCGTATCGAATGGAAGTGAAAGAAGAGTATCGCTTATATTACGACTCAAATCGTAAATATAAGCTTGATGTTGGAAAAGTCATCCGTGAGTTCGGTGGTTATACACCCGAAGTGTATTACTTTACCGAGTTCGATCCGCTAACCGAAGAAGATTTGCCTGGCTTCTATACATATAATCAATTTTTATATCGTATTATAGATAGCTATGACAAAGAGTCCGATTCTTTTCGTTCGTATGGCGATTATTTAGACAATAACCGCAAATCTCAACTTCCACCTCGCGATAATTCAACGATGTACACTCCACCAACGTCATCTCTAGATTCATCTAGCGATGATGATAATAATCGACCATCCCGACCATCCCGTAGAAATGACTATTTAAAAGAATGGAAAAAACCGTACACCCCTTCTGGACCCCGATGGAATGGAGTGTCGCCTAATGCGGCGCTTCATGAAAAAATTTTAAAACGTGCTCAATCTGGTGATGAGGATGATGATTTTTGCGATTGCGAAAGTTATAATCCTCAAGATTATGTTCAATCCCCTTGGTATTTGGCTCCGTATGATATAACCCGGTATCTTCTCTGTGCACCAATTGTAGCTTTTGAGGAAGTTTGTCAACGAAAAGAGCGTATAGCTCGATTCGTTCCAAACTTCATACGGAAGATTACAGGCAATGTTACAGACGAATTCTACCTTACACCTCCTGGCTATGTTCGATTTTACGATCATTCCGCAATTCAAACTGCTGATCTATCGGATCAGGTAAGTGCGTTTGCTCAAACCGCTTTCCTGATTTCCGATAGTGAATGTAGTAGTGTTGCGAGACATATTACGTCATTTAGAACATATGCCATAAATCGACTCAAAATTTTAAAAGAGACCGCTTCATTTTATCTTCCCGGTTTCATGTTAACTGTTGCTTCTGCTGGAATTGCTCTAGCAGTTGGAATGTTAAAATGGAAATTTGTGAAGAAACAAATGAAGTGGTTACAACCTTCTGAAGACCCCGAATTTACACCGAAACTCGATGAAGCTGAACGTTGTTATCTCAATGGATGCAATTGCGATGATTGTCGTGACGTTGACATGGATATATACACTCCAAAGTTTTTATTTTGGAATGTACCATGTAAATGTTACGTCGATTTTTGCGATCGTCAATCTATTTCGGACCAACAGCGCTTTGTTTCTATCCTGTCACAGTCAACCGATCCTGTACATATTAGACATCCTGTAGCTCGTGTGCAAATGGCAACATTTGCGCAACGATGCATATGTAGTGAATGCCCGTTATGTCAGGGAGAAGTTTGTCTGTGTAAAGGTATCGCTCGAGCTCGAGGAGTTGAAGTTGGTGATGATGATTTAGCTGATCGTGCTGGCCGTTATCGTATTATGCGAGAACGACTTGAAGCATTTAATCAGCGAAGTCTGCAATCACCTAAGGAAACCCCTAACTATAGTAAAGTAGTTATTCGAACTCAATCTCCAAAAGAAACCCCGAATCATCCTAAAATTTCAATCCGAACTCAGTCACCGAAAGAAATTCCGAATCAACCAAAAACGTTAATCCGAACACAATCTCCGAAAGAAGTCCCCAATAAACCGATTTCGCATGTAAAAGTTCAGTGCAATCACGATGGAACAACTTTGAATGAGTGTTACGACTGCCAAATTAAGAGATCTTTGCAATTTGAAGCAATATCGTGTAATCACGGTACAGAATGTTATTGCCCCGATCAAATGAACGAAGCAGTTGAAACTCTTTGGAAAAGTTATCCGACAGTGAAACGTAGTGAACTCCCCGAATTTGTGAGATACAACGACGCCTCAAACGCATCACAGCTTTTGTTTGATGAATTCGCTGGCATGACGTATGTCCAACAGAAACGTCTTGTAGAAGAGATGCGACGCGCAGTCAATGAAGGAAGCCTTGTGTTACAAACAAATCGTGCAAACGATTTGCAAGCGCAGGACTTAATTCAGAATCGACTGTGGCCAAACATCCTTCGTCTGTACGTTGTATTACCCGGAGAAGACTCGAACGCAATCCACCGCCAGTTAGGACATCTGCTTGCATTGGGAGGTGATTTGTTTTTGACAAACCATCACTTTATGCTAGTTCTTGGTCTGTATCCTGACGCTGATGTTGTAATTCGCCAGGGGACTATCATTTGGAAACGAATGACGTCCCGTGAGTTTACTCGATCATACGTCAGGATAGAGAGTAAGGATGCAGTTATCCTAAAACTCGACTATAAAGGCAATGCTTTTGCAAAGATATATCATCATTTTATTTCGAAACGTGTTGCGTTTTCTCACGAAACGCAATCCGTAACGTTAGCACGATACACTTTGACGAAGAATTGCCAGATGTACCCGAACCCGATCACGTGCGCCAATGCAAGACTAGCATCTGAGCGTATAAATATTGACATAGATTCGCGAGTTAAGGAAATAATAGTGCAGCCTATCTCCTGGGAGTATCAAGTCCATACTTCCCCAGGTGATTGTGGCGCACCACTTATTTTGCTTAACTCACGAATCCCATCAAAAATTTTAGGTATCCATAACGCCTATGCTGATAGCATAGGAGTTGCGTATGCCGTCCCTTTGTATTCGGAGGAAATACAGAAAGTTGTCGAATCATTCGGAGTCAAGAGCCAATATGGTTGGGCTGATCTATTACCAATAGATGAGCCCTCTCTCTTGACGCTGAATGATGGAGAAAACTTTCGTGTTGTTTCCGTTGTCAAAGGGTCCTTGCCTCAACCGACGAAGACAAAATTACGACCATCCCCGCTATTCGGTTATCTGACGCAGACTAAAACGAAGCCTGGATATCTTCGTCCATTTCGTAATGAAAAAGACGAGATAATTGATCCAACGCTTTTATCGAGAAAGAAATGGGGTTATCACCTGCCAACTTTAGACCAAACTAAAGTGGAAATGTGTGATAATGCCATTAGTCAACTATTTTGTATGGAGTCTGCTAAGGATGTACACGAATATCGAATTCCTCTAACAACTGAACAGGCGATTGTAGGAATAGAAGGTATTGAAGGTTTGCCATCGATGAATAAACAATCATCGCCTGGTTACCCCTTTATATTTTCGAAACCTCCTGGAAAAGGCAAAACGGGTTATTTTGGCCAATACGAGTGGCGTTTAGACACTCCTGAGGCCCGAATAATCCTCGATGCTATTGAAGACATGGAGAAGAAAATATTAGATGGCAATCGTCCCTTCGTCGTTAGTATTGATACTTTGAAGGATGCCCGCATCCCCATAGAGAAAGCTAACGCTGGAAAGACGAGAATATTTTCAGCAGAGCCAGTAGATTACTGCGCGCTACATAGAAAATATTTTTTACCATTTACCGCCCATGTCATGGCAAATCGCTTGTACAATTGTTCTGCACCCGGTATTAATGCAACCAGCCCTGAGTTTAACCAGCTTGCAACTTTACTCCGATCAAAAGGAAATAAAGTTATTGCTGCTGACTATGCTCAATTCGATGGGCGAATTCCGACTGAAGCGATATTTTCGTACTATCGCGCTGCATGTGATTGGTATAAAATCAATTGGTCACATGTTGTTGCGAGTGGACGGAACGTCGTTGCTGGTCGGAATTTGGATTATCCGGAGTTTAGACTGTTCTTGGAACGTATTGCGCTGGAGTGCGTTAATCACGTTCATGTTTGTGAAAAACAAAATGAACGTGGGGAGCGCTTTCTTGTGTTTTACGTTGTGATAAACGGTCAGCCGTCTGGTAATCCAGGAACAGCTGAAAGTAATACCGCTGCGGGAATCTGGATTGTGATGTATTGTTGGCTTACAGATGTCACACCCGTAATGAATGTTTATTTGGATGTCTTCTTTTCAGAAGTGTATATTTGCACTTATGGAGACGACATGATAATGAATGTTTCTGACCGGGTTGTGAACATTTTTAACCAGCATACTCTCACAAAATCCATGATGAGGAATTTTATGCTTGAGTGTACTGATGAACAGAAGACAGGCGGAGATATTCCACCTTTTCGTTCGCTTTCAGAAGTCACCTTCTTGAAGCGCTCGTTTAAGTGGAACTCCGATATACATATGTATGTTGGAGCTTTGCCTGTTGATCTCCTATTCGATATTACAAATTGGGTTCGTTCGGGTGCGCAGGATCCATATGTCATTACAGTTGACAATTTGGCGTCTGTTGCATCCGAATTGAGTCTACACGGCTATAGTGAGTTTCAAGCACAGATACCAAAAATTCGTGAAGCTTATCGTAAGATAGCTCAACGATCTGGAAAATTCGTTGTTTTTGACTCTTATTGGTCGTATATATTCAAATATCGCGATGGTGACCAGTTCACTCAAGCATTTGTTTAGTACGCATAGATACTACAAAAAGTTATGTCGAACTTTGACAAAATCGATCAGAAAGGTCAATCTGTAACAACCCGCCCGTGGTCCGAGGCGTTAAATCCGACAACGAAATCGAAGCAATTCTGCTGTATCATAACGGCGAAATGTGGAGACGTAGGAACACTGTGTGTGATCAACTTTTATGTCCGCGTGTGTGTGAATTTTAAGACATATAAGTAGCTGCACAGTGAATGCGCGTAGCTTTTTAGCTTTACGCACCAGGGTCGCGCGATGGCAGCCCCATCATTACCCAGTATTCACACTAGGAGTAAAACTCTAGGTCGAGTTTATGCTCCGAAACAAAATTGACCTGCAAATTTTCAAGATCAACAAACAACCAAAATTAATCAACAAATTTTGCAATATACTAATAATGGTCCAAGTCAAGAATCGTCATCTTTTTATAACAATTCCGATTTTGATCAACAATATTTAATGTCTGCCAGCGACGGTAGACAACATACAATAATAGATTTTCTGGAACGACCTTTCCCTCTTACCAACTTCGAGTGGGGAGTTAGTACGTCACAGTTTTCTACGCTTTATTCTGCTGAATTCCCGGATGCCGTTTTAGCTCAGCCACTTTACATGGACAAGTTAAACGGTTTTCTTGGCATTCGTGCTGATTTAAAGTTTAGATTGCAGACAAACTCTCAACCCTTTCAGGCTGGTAGACTAATTATAGCGTGGTTACCCTACTACAAGTATCTTGGTGCGAAATCTAAACTATTTGACGAAAGTAGTGAAGCTAGCTTTGCTAGTCTCACTGCTCTTCCTCATGTTGAGTTAGATTTGGCTACAGAGACAGAGGCAACATTACATGTGCCTTTTGTGTCTCCAAATACTTATTATAATTTAGTCACAGGTGAAGGTTATTACGGAAAACTATATATAAAAGTCTATTCTCCTCTCGCAGATGTCTCTGGTTCAGGAAATGTCGACTGCACATTATGGTTCAATTATTGTAATGTGCGGCTGGCTTTTCCAACTGGAGCTCCAACTGCAAAGAATTCTGTAAACCCTGTAGCCCAAGTTGGAGCCGAAGAGTCAGAAATGGAAGCAAAACGCAGTGTCTCATTAGCACTTGCAAAGTTTTCATCTGCTCTACGGTCCCTGCCCGCTGTCCCTGCTATATCATCAATAGCGGAGCCAGCAGCTTGGGTGTCTGATCAAGCATCAGCTATTTGCAAATATTTTGGCTTTTCTAAAGTAGAAAGTTCGAATGTTCCGCAATGGCTTAAGCAAGGTCCGACACACTTTATGGCGAATTACGATGGAGTTAATATGTCACACTCTCTTGCATTGGAGTCCCAAAACGCCATTGAAGCAATGTCAGGTATGGTAGGTACGGATATTGATGAGATGTCTTTATCTCATGTAACGTCCACACCGTGCTATTATCGGCATTTTCAATGGAGTTCGGATCAAACCAATGGTGCCATATTATACTCTCAGATTATCTCGCCTTTAGTGTTCGTGGTTTCGGAAAACAATAACACAATGGTTCCATCTTTACTAACTTATGCTAGCGGACCGTTTAGTTATTGGAGAGGATCTATAGACTTAAAATTTAAATTTATCAAAACTAAATTTCACTCAGGAAGAGTGCGTATTTACTTTCAACCAGGTATATCTCCAAATCTCAACTCCCCTAGAGCTAATTTCAATTACTCGCAGGTCGTTGACTTGAGGAGTGAGGATGTGGTCTCATTTAGAGTTCCATATGTCTCAACAAAACCTTGGCTGTGGTTACGCAATTCTGACTCAGCAAATTTCGGCTATGATATAACAGGAACTGTTTTTATTGAAGTCCTTAATGAGCTACGCGCAGTCAGCACAGTCACATCGTCCATTGATGTGCTTGTTGAAGTTGCGTCTGGTCCGGATTTTGAATTAGCAGGTCCTGCTCAAAATTTATTACAACCCGTAACAATATCTTCTTCTTCTACGTCGTCTTTAATGTCCCGTTTGCGCGCGAAAGCTCAAGCGGGAGATGAGGACACTCGTGAAGAAGAACAAACCCCTTTAAATAAAGATCAACTTGGATCAAAAGAAGTTTTCAAACAAATTTGGCCTAATAATTTATTTACCATGGGTGAGAAAGTATTGTCTATACGTCAACTTATAAAACGGTCGGCGTATTACGGGTCAATTTCGAGTCCTTCTAGCGGCCAGTGGGTATTTAACCCATGGCGTATGCTTGGCACGTATACGCGCGCCGCTAGTGACCCGGCAACTCCACAATCGTTCGGACATCTAGATTATTTTAGTCGGATATTTACGTTTGGGCGTGGCGGCATGAATTTCAAAATCATACCTCAGACGGCCAATCAGTCTCGAGCAGTGTTACGAGCAATGGTGACGTATCCTACGAACACCACCTTAAACAGTACCAGTCTTTATCAAGATACATCAGCATCCGCTGTTTCGTATCTGAAGAATGGTGCTATTCAAGTCATTATAAATGATCTTGAAGGTGCGTATGATGTAACAGTCCCCCATTACTTTAATTATCACATGTTCCCGTTATCCGATCTAGTCCAAGATGCAATGAACGAGGATCTTGGTGTGTTTCCCTCTCTAAAGTTTTCATTAACCAACCAGGGGCAAACCTGCGATATCTATCGCAGTGCGACAGACTCTTTCCAATTTGGATACCTGATCGGAGCACCAAGATGTGAGTTCCTACTATCAGCTCCGTAGTGCATTAACAGTGTAGTACGGTCTGCTAGTAGATACTTTTTAAGCCACGGTAAATTAAACACCTACCGAACTAGCTTTTACCCACCATTTGCATGGTAGAAGCACAATGACATCGTTATTTTATAACGAGCGCTAACCTCTTAATTGTTAGCAAATCTACAATTGTGCTTCGGCGCAATAGGTGGTTTTTCGCACTTTTTCCACCTCACCGTTTTACCGGGTGTAGGCAAAGTGCAACTTAACGATGTCATTCGTTCGAAAGAAAATCGAAAGTTAAATTTGGTATTTATTCAAA

>BQCV_Apis_mellifera_Shatkhira_Bangladesh_2023
ATAGTATATAAAATACTATACGCGCTTGGTTGTTTTCACATATCAAGTGGGTTAAAAGCCCCGTATGCTTGGAGACCAGGTTTGTTTGCCGACTTACGGAATGTCGTTAAACTCTAGGCTTTCCGGATGGCTTCTAATTATCCGAGGCCCGTACGTGGGCTCGAAGTTTAGTAGAGAGTACGCGTACAGAAGTCCTAGTTGTTTTCATACATCAAGTGGGTTAAAAGCCCCGTGTACTTGGAGGCTAGGCAACACGATTACAGTAGCCTGTACTACCTGAAGCATGTAGTAAAACTGCACAGTTGAACATTGTCACAAACGGGCTGATAGCGTATAGCTGGATTGTTGAGAGATAGCATCTTGCGGGATGTGAAAGAGCATGTTAGACATGTATTATGGCTTTTCTCAATACGCAGTCTTTGCTATGCGTGTGTAGGCAAAAGGAAGTGAGAGAGCTGACCGTCTCTCATGGGTATCTAGGTTATTCAGAGTACGCTGCTACTGCGGTAGCGGACACAACCCAGGTGTTCGGGTCTCTGTCTTAGAAACTATATGAAAGGCGAAAGTTGTGATTGAGCTTTCTAACGTCACTCTTAAATGGTACGTGTCGATTAAGTTCATAGCAATGAATAGCCAACCCCATAATGATGGAACCAATTTACGAAAATCAACCTAAAGTATACTATTATCCTTTCAGACACAATTGGGAGCCAAAAATTTTGGTTCTCACTGATAAAGACGGACAGGAAAGCGTAAACAAGAAATTTCTGAGAAAGTTTTCCAAACTTAGGAAATTATGTTTGCGCTTACAAAAGGACACGACTTTCTGGAAAAATACGGCAGGTAGACTGGACATGATTCAAAAGGACATTGAAAGTATGGTTGCACAAAGTGGCCCTGTTATGAGTCAAAGCTTAAGTGACAGGGTTGACCGAATGTACCAAGAACTGATAGGTCAGAATGTTGCCCAGATGAACTTTTCTATTCCATTCTCCCATAATTTGTCGAAGGACTCGAAAGCTTTTCTTACCCAAACTGTAGATAACTCCTTAGATGGTATGAAACAGATTTCTAATGAAACCGTAAATACTATCAAGGAAGTTTTCGAGACTTTCTTAACAAAAATGACGACGACGTTTGAGCAATGTGCAGAGGCGTTTAATTTCACCATGAGTTTCATGAGATTTTTGGCCTTAGCATATGCAATTTTCTTCTTGATTTCTCGAGCATCTAGAATCTTCGGGGCTTCTTTTTCAACTATATCTACAGTCTTGATAACTCTTATCACTATGACTGTTACTGACAAGTTGGTTAAGAAGTTTCTCGTTGACTATTATTCCAAACATATGGACAATGCTAAGATGCTGGCACAAGCAGGAGAGGAAGATTCGTCTTTCTTATCCTACGTTATTCCACCACTTTTCCTTGAATCGGTAGTAGATACTAAATCAAATCTATTTAAACGGATCTGGAAAAGTAAAGATTTGGATCTGATTGTAAAACGATTATCATATTTTGGGGATGCCAAAATCTATAACGCGTTTGACAATATAGGAACTTGGTTGACTACTATGATTAACAAGACAGTTAATTATGTAAAAGTTACTCTTTTGGGTCATGATCCAGAAGAGTTTCTAGAAAACCAAAGTGATCCATTGGTGGATTGGGAAGATCAGTGCCGAAAACATTTTGTATCTGACACGGACAGGATAGCTATATACACAGAATCTACTCTAGCAGATATTAAGAGGCTATATAATATGGGTGTAAGCTATATGCGTCATCCTTTATATAAGCCCCACCAACGTGTCATTTCAGAAATCCTTAATCAGTTGTTGCGTTTTGCGGACAAAATTAAGAAGAAAGTAGGAACAGATTCGTCTGTTCGTAACCCTCCAGTTACTCTGTATTTATATGGAGAGACTGGGGTAGGTAAATCGACTCTTACATATCCTTTGTGTGCTACTCTTTTAAAAACTATTTTTACTAGAGAAGGTAACACTGTAATGTTGGATTCCTTGAAGCAGCATTATAAAGAGATGATATATGTGAGAGCCGCAGAACAGGAATTCTGGGACGGTTATACGCAACAATTGGTTACCGTATTTGATGATTTCAACCAACAGGTTGATTCTTCCGCGAATCCAAGTCTCGAATTGTTTGAAATTATTAGGAGTTCGAATATATTTCCATATCCATTACATATGGCATCAATAGAGGAGAAAGCTAATACCGTTTTTCAATCTAAAGTAATTCTGTGCTCATCTAATAATAAGACTCCAAAGACTGAGTCCCTTAACTATCCAAAAGCCTTGTTGAGGAGATTCGCGAAGTTCGTCGAGGTAAAGAGGGCTCCATCTGAAAGCGGCACATTTTCTACTGATTGTTATACATTTGTGCAATATGATCCTTTCGACCATTGTAACATTGTGAAATCAATGTCATTCAATGAATTGATAGATGAAGTAGTTGCTATGTATTTCCAAGAAGGAGAATTTGTCTCTTCCGTTGACAAATTCATTATGGAAAATGTGTTTGCTCAAGGGGGAGGTTCTTCCTCCGAAGCAGACGACGATTTCGTTGAGGCTAGCTCCTACAGTAACGGTAATCTAGATGAATCTTTGACACGTGAGGAGAAGAAGGAAATAATAGAATGTATCAATGATCAACTGAAAAATGAGAATGATACTAGAACTTCTCTTCAGTTGATTAGAGATTACTTCTATTGTGCTAGGGATTCATTGCAAGAGCGATTTACATCTTACCGCCAAAAGTATTCTTTTGACGAATGGTTTAGTTTCTCTAAGGCTTCCAAGGTAGTATTGGGGATTCTGTCTCTTGTACTAGTAGGTTATGGTATATATTCTTATGTCAAGGGAACTCCTGTTAAGGACTCAGCCGAATCTTATGAGCCAAAGGTGGCGAATAAGGTAAAAGTTGAAGGAAATAACGGTGCTCCCGAAGCATACGAAACCAAGGTTAGTAGGAGAGTGAAAGTCGAAGGATACAACGCTAGAGAAATCAAGCGTAAAGTGGAAGCTTATGCTCCTAAAGTGAATAGAGCCGTACGTGTAGAATCTAATGAAGTTATAATTCATCCCAATTCTCTCATAGAGAAGGGAGATGACATTGTACAATCCGAGGCATGTAGCGATATAAATGCTTCGGAACAACTTACGGCGGTGACCACAAATAACACCTATGTAATGACTATTTTGTCTAAGGAAACAGTCATTAGAGTGGGACACTGCATTTTTCTGAAAGGAAAAATAGCAGTTGCCCCAGGTCACTATTTGCGTATACTTCAGAGAGCATATGAGTTAGATGACGGAGCTATCTTGCAATTTAACCATCCTTACGGAAAGAGGAATTTCTTTACCTTTGTTGGTGATATTCAGTTCTCGTTATACAAGACGAAAAATATATCCAAAACCAATGACCTGGATTCTCGTGACTTGATGCACTTTGTTGTAGATAAGTCAGTGGTTCACAGAGATATCTCTTCATATTTCTGTGAACGTTTGGAACTACAATCAGTAGGTTCCACACGAATCCAATTACCTGTTATGAGATGGGTGAAAGATGTTGGATATATTTTCGTCAAGTCGGGGCAAGGCGTTAGTTGTATAAAGAACGTTTCGAACGTGAGTTATATGACTGACACCGACCCCGATGCTCGAGAGATTCGATTAAGAGAAGCATGGGAGTATTCTTTAGAGACTATTTCTGGGGATTGTGGAGCTCCTCTTTTCGTGACTAATAGCAAGATAGGACCAGGGAAAATTATCGGAATTCATACAGCTGGAGGCCATCGTTTTGGAGTAGGTAGCTGCTTTGCCACTCCATTTTACATTGAAGATGTAAAAGAGATTTTGTCGCGATATGACTATAAGGCGCAATCTTGCGCTTTCGAGTTGGTGTTGCGGCAGAATCTCGAACCATGCGCTTTGCCTGATCATCTGGATGAATGTGAATTTATCTTGATGGGAAAGGTAAAGGATCCTCCCGTCCAACCATCTAGAAGTAAAATATCTCCGTCTCCTCTATACGGACATATCACCGAACCTTCTAGCGCTCCGACTTGGTTGTATCCTAGAGAGCTTGATGGACAAATTTTTGACCCTCTGAAATATAGAACTGCTAGACTTGGAAAAGATAGCGTTCCTATTAGGAGTAAGTTAATCAGTTTGGCCAAGATGGCTCTTATAGATGATATATATTCCGTGTACTTGCAAAAGAAAGATCTCCTGGATGGAAGATTTCCATCTTCATTGACTTTTGAACAAGCAGTATTGGGAATACCCGGTGAAGACTATGTTAATTCAATAAAGCGAGACACTTCGTGTGGCTATCCTTTCGTAAAGGAGGGATGGACGCGAGCGAAGATTTTCGGCAATGATGATGAATATGACATGTCAACTGCGGGTGTCCAGATGCTGAGAGAAAAGGTACAGGAATGTATAGATGCAGCGAGACAGGGAAAGATATTGGACCATTATTTCATAGATACACTAAAAGATGAAAGAAAACCAAAACATAAAGCACACAAATCGCGTATGTTCTCTAATGGACCAATAGATTACCTTGTATGGAGTAAGATGTACTTCAACCCAATAGTAGCAGTGTTATCTGAATTAAAGAATGTGGATCATATATCTGTAGGATCCAATGTGTACTCTACGGACTGGGATGTGATTGCGAGATATTTAAAGTCTAAATCTCACCACATGGTGGCAGGAGACTTTGAAGGTTTCGATGCTTCAGAACAGTCCGATATATTGTACGCAGCGGGAGAAGTTCTACAAGAGTTGAGTAAGAAGATCTTTAACTCAACCGAGGATGAGATTTTACAGCAGAGAGCTATTATTCACTCTCTAGTCAATTCCCTTCATATTAATGAAAATGGAATTGTTCTTCAGTGGTGTAAATCTCTTCCTAGTGGCCACTACCTTACTGCTATTATAAATTCTGTCTTCGTAAATTTGGTGATGTGTTTGGTATTTATGGAGGCCAATCAAAAATATTCATTTACGACTGCTTCTTCATTTTTCCGTGAATGTGGTATAGTAGCATATGGGGACGACCATGTCGTCTCTGTTCCCGAAAAATACTTATCTGTGTTCAATCAACAGACGCTACCCGTGTTGATGAGTAAATTCGGTATGTTCTATACCATAGAAACCAAGGATGATACAGAGATCGATTTTCTGTCTAGAAAGTTGGAGGACGTGTCATACTTGAAACGGAATTTTGTTTATGACGAACCCAGGCAACGCTATATTGCTCCTCTCTCTTTGGATGTAATATTGGAAATGCCCATGTGGACCAAATCAAGCAGAGATGTTGTGACCAACGTTTTCTGCAATTTGGAACACGCCCTCAAGGAATTATCATTACATGATAAAGACTTGTGGGATAAATGGAGTCCGATATTGCATTCGAAGAGCGAGGAAGTATTGAAAATGGTTTCTTCTTTGAAATTTCAAGATGAAGTTAGGGAAATTGCTCTTGGCCTTTCAGGCTATGAGTAGCTTCCCGCCACTAATAAAACCAACAATGTGATCTTGCTTGCGGAGGTAAAAATTCGCACAGTATAAAATCTGCAAGTAGTGCTATTGTTGGAATCACCGTACCTATTTAGGTTTACGCTCCAAGATCGGTGGATAGCAGCCCTATCAATATCTAGGAGAACTGTGCTATGTTTAGAAGATTAGGTAGTCTCTAAACAGAACAATTTACCTGCTGAACAAATCAATGAAAATTATGAAAATAAACAACAACTTGTTGAACAGACTGAAATTACCACTTTTGAAAACGATTTGATAGTGTTAGAAGATGGGCCGCAGATGGAAGAATCTCTTCCTTATGCGTTCCACGGACAACACACCGATAATCGTCAACATACAGTGGTTAATTTCTTGCAACGTCCCCAGGTTATTTTCGATTCGTCTTGGGCGTCTGATGTACCTCGAAATAAGCAATTTATGGATTCGATTATGATTCCTGATGATATTATCTCTTTTCCAATGTTTGCAGAGAAACTCAAAGGGTTCTCCTCTTTGAGAGCAACAGCTGTGATAACAGTACAGTTTCAGACGCAACCGTTCCAGGCGGGAAGGGTTATGTTGGGATCATTTCCTCTACCAACTTTGAATCCAACTAGGGTTAAGTTTGCTACCAATCACGTGTCTCGGTTGATGCTGTTAAACCACGTCCAGTGTGATATTGCCAAGGAGACTGAGGTATCTTTACGGATTCCTTTTGTATCCCCATACAATTCATACGACTTGGTTTCCAAGCGTTTTCCGTGGGCTAAGGTGGTTGGTTTAGTGTATTCTCCCTTAGCGACAACTATTCCCGTTGATTATATAGTGTACGGTCATTTTGAGGATGTGGAGTTGGGATGTCCAACTTCAGGAATGTTGGCTCAATCAGGTCTGAAAGTACAACCTCCTACAAACTCTGACTCTCGACAGCGTGCCAAAGAGAGCAAGAGCAAGAAGGATTACTCTAAGACAGGAGCAGCTTTTAAACAATCTGTTTCTAAGTTGGGCGAACATTTACCTTTCCTCAAATCAGGTGCGAATTGGGTTAGCGAGAACATCTTGCAACCAGCGGATGAGATTATAGGACCCATTTTATCTCTCTTTGGGTTTTCGAAGCCTCTTTTGCCCATTACCAATCCTACCGTTTTGCGGCCTGCGAATACCTTTGGTATCACTGATACTAATGATATGTCGCATAGTCTGGCGCTTTCTAACGATACAAATGTACCGTTTATTAAAGCGTTAGATGGGTCAGGTTTGGACGAAATGAGCTTCGATTACCTAAAGAAAATACCCCAATTCATACAGTCAAAATTTTTCACCACTACAACAAAACCTCAAGAGGTTTTGTTTCAAACCAAAGTAATGCCTCATTACTTTGTTCCTGGTGGCGATTTGACTGTCGCCATGGACAAAGATAAGACTAGAACAATCTGGCAACCAGGTCATTTAGCTTACATTACATCCATGTTTAAATATTGGACGGGTTCACTCGTTTACACATTTAAATTCGTTAAAACAGACTACCATTCTGGTAGGGTGGAAATCTCTTTCCATCCTTTTTCTGATTATACCGCTAATTCCTATTCGGATTATACTTATAGGATCATAGTGGATTTGAGGGAAAAGTCTGAGTTTTCGGTTACAATACCCTTTATTTCTCCAGTGCCATATAAACGCATATCTAAGCCAGATTGGGATAAACCTTATTCCAAATTTGCTCATGCTAGTACGGGTACTCTAGTCTTGAAGGCGTTGACATCGTTGAAAGCGACTAATACCGTGGTTTCCAATTCTGTGGAAATCTTGATAGAAGTCAATGCTGGAGACGATTTCAACGTAATTGCTCCCATCGAAAACATCTTCTTCCCCTTCTCCTTATCACCAGGGAGGAAGGGAATGGTTGCTCAATCTAATTCGGGGACTGAACAACAAAACCCCAGGGGATCGTCCTTGTTAACTGATCCAGAATCAATAACAAAGTCCGATCCCTATAATCCGAATATTTCTCTCTTGATTAGTGGAGAAGTTTTTACGAACTTCAGAAACTTGATTAAGAGAGTTAATTTCAGAAAGGCTACTACGTTGAATGGCAAGCGTATCTCTGATACGTTTGACATCAACAGCCTGATTGAAGCACCCCGTCTTGATATAGCGCAGTATGTCGATACTGAAACCAAGGAGGCTAAATATGGATTTAGCTTCTTTTGGGCAGCTCCTACTACTTTGAACATAGTAGCGGAGATGTACGCGCTTTATCGAGGAGGAGTTCGAGTTAAAGTAGTTACTGAGAAGGGTGTAGATTTCGTCAGAGCTACTGTAAGTCCTCAACAGACTTATGGTAGCGACGTCGCCCCTACGACCCATATCAGCACTCCTTTGGCAATAGAACAAATACCAATAAAGGGAGTCGCAGAGTTCCAAATACCGTACTATGCTCCATGTTTATCATCTTCGTTTAGAGCGAATTCGGAAACATTTTACTATAGTTCAGGTCGGAATAATCTCGATATAGCCACTTCACCTCCCACTGTTAATCGCTATTACGCGGTTGGCGCGGGAGATGATATGGACTTTTCCATCTTTATCGGTACGCCGCCCTGTATTCATGCATCTCAGACAGCTCAGTTTACCAAAATAAAACAAGGTAAAGTGTATGATTTGAGGTATGATCAGTATGACCCTTTTCGGGAAGTCCAGGACGGTACGGCTTTCCTCAATGCTCGAAGTATTGAGGACAGCGATTTGTTGTGAGCTCCTTTAGAGGGAGGGCTCACTTTATCTATTGCTTAATCGGTAAGCCACAAATTTTTCTAAGTGTCATGAGTTTCTTCTCGGTTCTTCTCATGATTACTAATCGAACCGTGTGTAGAGTCAGAATGTTGTGGTTTACGTTTCTTCTTGTTGCAAAAAAAA


>Bee_dicistrovirus_BD_7_Apis_mellifera_Pabna_2023
CAGTACCACACCAGAAGAGCGTTCAGCTGAGTTTGCAGCCGGCCTCGACGATGTGGTTGAGATGTGTATTGGCGACATCAAGCGTGAGCAAGAGAAGCGGCGTACCGCTATTGAGTACATTGTGTATCTCTTTAAGACGGTCGCTCCTTCCGTGTTGGCTCTTCTCAACGTGGCCATGTTTCTTGTTTCTGGAGCCATTTCAGTATGGCTTCATTACAAGTTTATCCAGGGCGTTTGTTCTCTGGTGTCCTATGCTTTCAAGTGCGTTTTGTCTTTGATGGAGATGGCTAGAGATTTTATCTTTGGCACTACACCCGTTGAGCAGAGCGTACATGTTGAGCATAAGACAATGCCACGAAAGAAGACTCAATTGGCTCCGCCATCTGCCGCTATCCAGATGGGCAATCCACCTGCTGACAACCTCGCTGACATAGCTTATAAGAACTCTTATAAGATTGTGTTGGGCGATGGTGAGGAGACTAAGAGTGTGGGCCAGGTGCTCATGCTGCGGCAGTCTTTCGGAGTTATGCCATGCCATTTCCTGCTTTGTCCCGAAGGGCCTTTGAGGTTCATTTCCTGTGCCGGGAATGGGCATGTCATTCATTCATCAGTTCAAGCTCTTAAGGCTTGTAGAGTGATTGCCTTGCCTACTTCTGACATGGTGTTTGTTGACCTGAAACCCATTCTGGTGCGAGCCCATCGTGACATTGTCAAGCATTTTGTCACCGACAAGACATGGAACACACTCAAGGACATGAGGAACACCTCAGTTCGCTTGGATGTGGCCAGAGTGTCTGGTGATAGTTTGGACAGGCACGTCATGTATTCATCATTCCTTCGCTTTGATCCACAGATTACCACTGTTGTAGCCCAGGTTGACAATGTATGGGCATATGATTGCCCTACAAAGGTGGGAGATTGCGGTGCTGTACTCAGCATTTCTGAGCCATGCTACTATGGTGGTAAGGCTATACTGGGCATCCACATCGCTGGCAAGACCAACTCGCTGATGTCAGTTGGCAGCAGGGAAGGTTATGCTGCCGCACTCACTCTTGAGTTCATTGAGAAGGCGCTTGATAAATTCAAGCCCACGCCAGTAGTCGATAGGTTCCATGAGGACCTTGAGGGGCGTGGCATTGAACTTGAGGAAGTTGAGGACATTGAGACTCAGTGCGGTGTGGTTGGAGGTTCCATCACGTATGTGGGCTCGCTATCAGCAGCCCACTCCATTTCTCAGGCTGGTAAGTCCAAGTTGATGAGGACTGGGTTCAACGGCTGGGGCAAGTGTCCAGTGGCACCGGCTCCGTTGCGTCCTGTGTATCGGGACGGCATTCTTATTAAGCCAATGCATCAGGCAATGGCTAATTATAAGAAGCCTGTTCAGCCCTCTGCTGTGCGCAATGGTGCTGCCATCATGGGTTTGGCGATGAAGATGCACAACCTGTACACAAAGCACTGCACCAGGAAGATCTTGACGTTTGAGGAGTCTGTGCTTGGAGTGCCTGAGATGAAGATTAAGAACACCAACAGGTCCACCTCACCAGGTTGGCCCTGGAGGCTGGAGTGTGCCAATGGCAAGAAGGACATTTTTGGCTCTGGTGTCGAGTTTGACCTTTACACCGAGAAAGCCATGGCACTTCGAGGGAGAGTTGAAGAGGTGCTTGAGGCTGCGAAGCGTGGCGAGAGACTTGCCCATGTTTTTGCAGACTTTTTGAAGGACGAGACTAGGCCTCATGCCAAAGTTGAGCAGGTGATGACCAGAGCCATCTCTGGTGCTCCTCTTGACTACACCATCGCGGTCCGCATGTACTTTGGCGCTTTCTTGTCTTCCATGTTCCTTCACAACACTGTTTCTGGGATGGCGCCAGGCCTGAACTATTACAGTGATTGGTCCACTCTTGCACGGGAGCTTCTCAGGAAAGGTGAGAAGATGTTTGCTGGTGATTTCAAGGCGTTTGACGCTTCTGAGCAACCAGATATTCACCTTCTCATCCTAGACTACATCAACGACTGGTATGACCAGTATGGTGCAGATCCTGAGGGCCGCAGAGTCAGGACAGTCCTTTTTGAGGACCTCATTCATTCCCGCCATCTGACTGGTGACAGCTACAAGCTGGACACCATAGTTCAGTGGAACAAGTCACTACCTAGTGGCCATCCTTTGACGACAGCCGTCAATTCCATGTATTCTCTGTTCACTTTGACCGCGTGCTACGTGCACCTTACCAAGGACCATGAGAACATGTGGGACCACGTATTCATCTGCACTTTTGGAGATGACAACGTGGTATCGGCTGACGACGACACCATCGCTGTCTTCAATCAGGTGAGTGTCGCCAAGGCAATGCAGGAATTGTTCCACCTCACATACACGTCAGACAAGAAGGATGCAGAGCTGGTCCCGTATGAGACGATTCATGACATCACATTCCTGAAGCGGTCATTTGTTCGTTCGCAAAGCGACGGGGGTTGGATTGCCCCCTTAGCTATGGACAGCATTTTGTACCGCACGTATTTCTACCAGAACCCACGCAACTATGTTCGCGACCAAGCCACCAATTTTAAGGAGGCTTTGATGGAGCTGTCGCTCCATGGAGAGGAAGAGTGGAACGAGCGTTTTCAAGCGGCAGCAGCGTATTGCAGGGACAATAACATTGATTTCTGCATTACTAGCCGCGAACAGGCGAGACAGATGTGTCTTGCTAGAACTGATGTTTGGTTTTAGGCCCATACACGCATTCACGCAGTACATAGCGTCTTGGCGGCTGCGTTGGGTGGCAGGATAGCCTACCCGTTACTACTCAGAGGATTCAGAGAGTACCAAGACACTTACATTGGCTAGTGCGAGCCATGTATGTACATAGTAGCACGCTACAGATCCAGCTAAAGTAGAAGAGTGTACCACTATAAGTGGTTTAGACGTACCCAGCAAAGTCCTTGACAATGCTGGAGTTCTTTTTGCTGATGAGGCTAGCATTTGCGCGGTAGGGCCTGGTGGCTCTGAATCCTCGTTTTTGTTGGCCGACTCCGGTTTGCAAGACTTGAAGAGTTTCTTTTCTCGCCCAGTCTTGTGGAGTAGATCCACTTTGAGCACGACTCCGGCCGTGCTTACCACCCACATTCTTACGTGGACGGAGTTGAACAATTTGACTCCTTCTTGGTCCACTAGGTTGCAGGGTGTCAGGGGCATACGTGGCACTTTGGTGTTTACCGTTGAACACAACGCAAATCCCTTTCAACAGGGATTACTGGTTGCTTCGTTTCAGTATGGAGACGACCAGTATAGGCGGGGATTACGGCCATCTTTGTGTACACAGTTGCCCCATGTTAGGTTAGACATAGCACACAACACATCTGCCCAACTCAAGATTCCTTTTAGGTCTGAGTTTGAGTACATTGGTAGTGCTGTTAGTGAGGTGAGCCATGTTTATGGCACTTTTGCCTTGACTCAGGTTTTGCCCACACCATCATTGCCCAATTCATCGCTTCCTGTTTTCAAAGTGTATGCACATTGGGAGGATCTTGAGGTGTTTGGTAGGGTTCCTCTCAATGGCACCACTTTCGTGGTGCCTCAGTCTGGTGCTAGTGTGAAGCCCCGTGGCCTTACTCCATCCGATCGCGAGCTTGAAGACAATGGCTTGCTTTCTGGGGTACTTGCCACAGCTTCACGTGTGCCTAGGGCTGTTGGGCGCTTGTTTCCGAGTTTGGCTCCCATCATGGGTTCCACCTCCTGGTTTTTGGCTGCATCAGCCAGAGCTGCCAATGCGTTTGGGTTTTCCAAGCCTGTTGTTCAGAAGGTGCCTCCCATGCTTCGCACATTCCACAATTATGAGTCCAACATTGACATGCCTATTCCAGCAGTCGCAGTTGGTGCTTTTGCCGGTAATTCGGTTGCTGTCTCTAAAGCTCTTGGCGGGACGGACATAGACGAAATGTCTTTTGACTATATCTTGTCCAAACCTAGCCAGATCTTTAGAGGCTCAATCTCTACTGCAGACGCTCACGCTACTGTTGAATACGCATCTCATGTTGCTTTGACCCATATGTGGTTTCGCGCCCCTACAACGGGTGCTGATCGCGGGAATATTTCTTTCCCACGTGGAGCGCCCGCTGTAGGCGGTACCACCGCTGTCATTCCTAGCAACTTACTGTATTTTGGTCAGCATTTTAGGCTTTGGCACGGGGACCTTGTTTACAGGGTTACCTTTGCTAAGTCTAAGTTTCACACTGGTAGGGTTATGTTTAGTTTCATACCCAATTACCAGCGTGTTACTAATGTTTCCACATACAGTGAAGCTGGATTGGCTGGTGGACCAGCACCTGGTGTGTTTGCCGGTGATCTTCAGCCCAGTCAGTATTCCTTGGTTTTTGACTTGAAGGATGGTTCTGAATTTGAGTTTGAGATTCCTTACATCGCACCCATGCCTCATGTTGGCATTAATGATTCCATTGGCTTTGTCACCATGCAGATTATGGATCCGCTGGTGGCAAATGGCGAGAGTTCTGACACTATTTCTTTTATAGTGGAAGTAGCCGCCAAGCCAGGATTTTATTTTGCCGGCATTGCTGGACCCAATGTTCCCATTTGGCCAGATCTCACGGCTCCTACCATAGAGTTCCAGAGTGGGGTTGGAGGCACTGTCGTAGACGCTTCTCAGCATTCAGTTGGAGAGAAGTTTATGTCTGCTAAGCAATTGATGTTGCATCCCATAATGCGCCGTTACACCCATGCTAACAACACCACTGCACAGGGTACTATACCTTTGTGGCCGTGTTCTCCAGCTTGGGGTGATGGTGCTCCATTGCCTGTTAACACTCAGCGACAGTATCCTTTCATTAGATCGGGTATGGTTGCTCAGTGTTTTGCATTTGGGGTGGGGTCCACTCTTTTGCACATGCAGACTGCGGGCTTAGGTGTTTCTAGTATTGTTAGGATCGTTCAGGCCCCTGGGGACAATGGTGAGGCTGTCACAGGTACTGTTCCAGGCTTTTACAATAGGCCCATTGCATCACCTAACACTGCGTGGGCACAGTCAAGTCGTGGCCCGAGTTCCACTGAGTCATACTTGCTTCCTATGCTTTCAGCTGCCCCGCGTTTTAGGATAGGTGATTTTAATAATGCTTCACCTACCAGGGACTGGAGCCCTGGTGGATCTAGCACTATTTCCACCGATTCCTTGGCGGTAAAAACCACTTACAATTGGTCTGTTGCCAATGTAGATGGTGCCACTAGACTTTGGTCTTGGGGTATAAGTGCGGCTGATGATGCACGTTGTGCAGCCTGGATAGGACCATGCCCCATGGTTCTGGCCAACAATGGCAGCACCACCAATAGCTTTTATATTGATGGTGGTGTCAACAATTAGAAGGTGACTTCTTAGTCAAGGTTCGTAAAACCTTCCCTGCCTTAAGGGTAAATTGAACTGTTGCCTATGTTGGGCTCCTGAGTCGGAGAAGCGTTCCGTACCGTGGAGACCTGACATGGGCATTCCACGCTGGGAGGTAGCTTTAAGCGCCAGCGTCCACCTACGGGGTGGTTTTATTTTAGTGATGAAATCGCCTCGATCCATTTTGGAAACTTAGTACGGCTAGGGTAAAACCCAGCTGCTGTGAGCAACTGACCAAGTTGAGCAAACTCCCGGGCCGTACGGCCCCAGGCGGAGGGCGCAATAAACCGTCAGCACAGTGGTGTCTACTACTGCGAGGCTGCAGCATGCTTGCGAGCATGCTGTAACCGTTTTTCGTCACA


>Bee_dicistrovirus_BD_3_Apis_mellifera_Mymensingh_Sutiakhali_2023
TGATTATAACTGGCAATGTGAGTCATAACAGTGCGAGGATCACCTCGTTTATCACACAAAACACATGTATAACTTATCTAAATAGACATTTTCCAACAATATCGCGAGCAATTACGGAATTACCGCGTACACCTAATTATAAACGTGGAGCTAATGAAATATCTGTGTTAGTGGCTAAGAAGATTGAAGAACGATTTGGAAGATTACAACCTCAATTAGTAGACAAGAATCAATTTGAAAAGAATAAAATGCAGTATATCAAGAGGGTCTATCAGGATTATCATTTTAGGGAAACGCCAGAGTTAACATTTATGGATGTTTACGATGTGCGATGGGTAACAAACTTTGAAGAGAAGATGGCAGAAATGACTGGTAATAGTAATTCAAAAAAAGATTCTCAACCTACCGATGAGAAGCAAGACGATAAACATAAAAGTGAAGATAAGAAAACTGAAAAATCATCTCCGAAGAAAACAGATTCAAAATCAGATACTACTAAATCGGGTTTCAAGATCCGTATTCTCACGAGGGATAAATTAAATATCCGCAAACCTTTAGATAAAGATGAAGAAAACATGAAAAAATCCCCCAAACGACCCTCTGACGAGACGAAATCTCTCTCGTCACTTTCGAGTATATCAAGTAGTCCGTCGCCATCGCGTTCGAGATCACGATCTCCTATTCGTAGTCGTAAGGCCAGTTCGGTAGATAAAAGTGGGAAGTATCGTAGTAAGTCGCGATATTCGCGAGATCGTACGCGTTCAAGAACTCGTTCGCGTTCACGTTCCCCAGAACCACTCAGAGAACGAGATAAATGGGATAAATATCGAGAGCAAATCAGGCGTGCTGAAGAAACGCTCGATCGTGCATTGAAGTTTCATTCCGCAACTGCGCAGTTTGGATGGGTAGATGATCTTGAAATGCAGACTGTAAACGTTCACAAAGTATTAGAAGGTGATACGTTTATAGTGATGCAGACGCAGAAAGGTCAGTTACCTCAAGCAAATGTATCCCAAGTTATACCTTCCCCGATTTTTGGATTTTTTATCTAAACTGCAACTAAACCTGGACCATTACGAGAGTTTGAAAAAGATGGTGTTAAAATTAATCCTTCTTCGATTGCAAGAGCAAAGTGGGGTGGTTTGACTCCTGAGATAGATCCCGAATATGCTGCCCAGGCTGATGAAGTTGTTAGAGCAATGTGTTTACGCAGTAATCCGAAAGAATATAAAGAATATACCATGCCCTTGACTTATGAAGAAGCGGTAGTGGGTATACCCGGTGTGGATCATATTGAGTCTATCAATAAGATTTCATCGCCGGGTTATCCCTACGTTTTGAATAAAGCTAAGGGTAAAGGAAAAACCGGTTATTTCGGAAAATTTGATTTTGATCTGACAACTCCAGAAGCAAAGCAGGTGAGAGCCGATGTTGATGAGATTGAGCGTAAATATTTGAACAATGAACGCCCGTTTATAGTATGGATAGATACACTCAAGGATCAGCGGATACCAATCGAGAAAGCAGATGCTGGAAAGACGAGGGTTTTCACCGCAGGTCCAATGCATTATACTATCCTTTTTCGCAAGCATGTGTTGCCTTTTATAGCACACTTAAATGCAAATAGGATAGATAATATGTTTGGACCGGGAATAAACCCTCTGTCTGGTGAATGGCATAAGTTAGCGAATTTGTTACGATCAAAAGGAACGAAATGTATCGCTGGTGATTATAAGCAATGGGATGGTTGGGCACCTACTCGCGGTTTCGAGAGTTTTTACGATGCTGCTCTCGAGTGGTATCGACTCCACTGGGACGAAATTGTTGTCGCAAGACGCAATGTCGTGCAGGGGAGATTATTAACATTCGATGAGTATTGTGATTTCTTCCGGAACATGGTTCAAGATGTTATAAGTCATATCCATTTGTGTAATAAAGAGATAGATGGTGAGATGTTTATGCTATTTTATCTTGTGACTAATGGTGTTCCATCTGGATGTCCCGCCACAGCAAATAAGAACTCTGCTTGTAATTTATGGGCGATATCGTATTGTTTCTTCGAGATTTTTGCTGGAACTGAAATGGCAACCACTGAAAACTTCTTCCGTTTTGTATACTCGATATACTACGGCGATGACATTGCTATGAACATTAGCGATGTTATTGCGCCGTACTTCAATCAAGTTACATTGACTGAAGCTATGAAGAGAAATTTTAATTTGACTTTTACGGATGAAGCTAAAACTGGTGAAATTGTTCCTTACAGAACTCTCGAGGAGATTACGTTCCTCAAGCGTTCATTTCGATTCGATCAAACCCTTCAGATGTATGTAGCGCCTCTACCTGAAGAACTCTTGCTGGATATTTTGAACTGGGTGCGCGTGGGAGGTGAAAACCCTTACGTCATCACAGTTCACAACCTGCAAGGAGTATTAGGTGAAATGTCTCTTCTCGGAAGAGAATACTATGATAAGTGGAAAGTTCCGTTTATGAAGACATTGGCGACTCTCTCTGAGGGTATGAACATCGTCCCATGTCTAGACTCGTATTTTGGTTATATTAACAAGATACGGGCTGGACGTTTGGGTGGTGTTGATCCTCTCGATATGTAAACGCTTACGACGGATGTTACTCGTCGTTAAATAAAGATGCACTTAGGTTGGTGTTCCCTGTCTTGTAGCACCCGTCCTTGGCATGACGTTAAACTGCTTCAGGCTTTAGCCTTAGATATGTTAGCGCGATGTAAGCGCATAAGTTATTTAAGATGTAATATTTTTAAGTACCTGTCCGTGCGGCGCCAGGGGCCACCAAAGATCGCACGATGAGCTGGCATCTAAACAACAGCTAGGTTCTTTTATGGTCTCCTAGAATCAAAGACCGCCCTTAAGGGGTCGTTCCTCGCGACAGATAAGATGGAGGCGGCATAGGTGAAGCTAGATACCTTCTAGGTATAGTTAACCTCGTTCTGGCAAAACGTTAAATTATCCAGAAGTGAGTTCACACTGCTTTAAATAAAACCGTTAGGCTTCGTAAAGCCACTGTGACGAGTACGTTAGAGTCTCGAGCCCGCTCTTAAAAGAGGTGACAGTAGTCACTCCGGCTCAGTAGTCTTAACTTTACAGACACTTCGTGCGAAGTAAAATGCACATTTAGGGTTAATGTGATCTTAGATTATTAACGAGTGCGTGAAAGATTTAATAAATTTTCTACTGCTATTAACCTATTAGGCGTGGCTATTTAGCCTTACTACTCAGGACCGCCTGAAAGCAGCCCTTTCGATGTCCAGTTCTTTCACTATCGTAGCTAATAAGTGTAAACCTACGAGAAAAATACCTCACTTGCGAATTTAATTAATCCAACTATTAAAACATTGAACGATCAAATTCTAACATACCAGAATGAGGGAGCTTCAAACTCTTCTCGTGTGTTTAAAAATTTAAATAAATTTGAAGCTGACTTGCTACGATCTGGTACTGATAGTCGTGAACATTCTATTAAGGATTTCTTAGAACGACCCATACCGCTATGGAACGGGGAGTGGACGACAACACAAGCGCAATTTTCAACTCTTGCGACGGTAGAAATTCCCGATGCAGTACTTGAGTCAGCAATGTATAAAGAGAAAATGTCAGGTTTTCTAGGTCTTAGAGCAGGACTAAAGTTTCGACTCCAAATTAATTCTCAACCTTTCCAAGCAGGGCGTATAAAGCTTGCTTGGGTTCCATACTATAAATATTTGGGTAATCGTGCTAAAATTTGGGACGAACAGACTGCTGCTTCGATGGTTTCTCGTTCCTCGCTTCCCGGCGTGGAGCTGAGTATATCGTCAACGACAGAATGTGAGCTCTTAATCCCCTACGCTAGTCCTCAACTTTATTTTAATTTGTCAACTGGAGAGGGTTATTGGGGCAAATTGTATGTTATTGTTTACTCGCCACTCACCGACCCCGCCGGTGGTGGCAAAGTTGACTGTAACTTATGGTTTTCCTTCACTGATGTTGAACTAGGTTTTCCCACAGGTTCGCCTGCGGTTACTAGTTCACTTAATCCAGTTGCTCAAGTTGGTACAGAAGAGGAAAATTTAGAACTAAAACGCAGTTTTAGCGCTGCAACTTCAAAATTTGCTTCCGCACTTCGATCAATTCCCGATATCCCCTTCTTGGAGAGTATTATTCAACCCGCTGCTTGGGCTTCAGACCAAGCTTCCGAAATTCTCAAAATCTTTGGCCTATCAAAACCTGAAACAACTAATATACCAAATTTTGTTAAGTCTAACCCGCTGCAGTTTATGCCGAACTCCGACGGTGTCAATATGTCTCATTCCTTGTCCTTGATGGCAGGGAATTCGATTGAGTTAATGCCAGATATGACATCATGTGGAGTTGATGAGATGTCTTTATTGCACATAGCGTCAACGCCCTCTTTTTTCCAACATTTTTCATGGACTACATCGCAAGCTGCTGATACTGAACTGTTCTCGTTCCAGGTTAACCCCAACGTGAATAAAGACTATGGAAATAACACTACTGTTCCTACTATGTTGGGTTTTGTTGCTGGAGCGCATGAATTTTGGCGTGGTTCTATTGACTTAACTTTTAAATTCGTTAAAACCCCATATCACTCTGGGCGATTTAGAATATACTTCCAACCAGGAGGCACATCCTTTTCGTCCACTAATAAAAATTTTAATTACTCTCAGGTTGTTGATCTTCGCTCTGAAGAGGTCGTCAAATTTCGAATTCCATATGTCTCAACAAAAGCCTGGACTCTTACGGATGCTCGATCCAGCCAATTTGTTGGAGCACATCCTTTCTACACTGGTATAGTTAGAGTGCAGGTCCTTAACGAGCTGATGGCCACCTCAACTGTCTCTTCTTCAATTGATGTGCTTGTGGAGGTGTCGGCCGGACCGGATTTTGAAGTTGCGGGACCTAGGTCTCCACTTTACACTCCGGTCATTACGACTGATCCACCCGCAAGTACGTTGTCTCGATTATTAAACTCCAATGGCACTACTAATACCACTACCAGTGTCAAAGCACAAATAGGTCAAGAAGAAGCTCGTGAGGAGGAACAATCTGATGTAATCAATAAAAATCAATTAGGAGTTAAGCGTGATACTTGCGACTGGATTAACGTGCTAGCCATGCACGGTGAGAAAGTGTCGAGTGTTCGCCAATTAATTAAACGTTCTTCATTGGTTCAAACTTTCGATCTCGGTACGAACGGGGACGTAGTTTTGGCACCATTTCAATTTAATTTAAATTACTCGCGACTTAAAACAGCTACTCCTTCTAAAATTAAAACTCAAAATTATTTGTCGTACTACCTTAATTTATATGCTTTTTGGCGAGGTAGCACGAATTTCAAAATTATTCCCCAAGATCAGCAAACTAATAAAATAAAAGTAACTGCTCGATTTAACTGTCAGAATTCTTCTGCTTATCCCAAAGCGCCAGAGATTATCAACGGTACCTTATCCTTGGATTTGGTTGCCGGTGGTGGTCCCTCGCAAGTTATAATATCTGATCTTGAGGGTTGTATTGATGTGACATGTCCGTACTATAACCAATTTCATATGTGTCCTATTTCAGACTACATTTTCCAAAGTGGTAATGTCGAAATAGGTCTTTTTCCACCTTATCTAGTTACACTGGAGAATATGAAAAAAGGTAAGTACGACGTGTATAGGTGCGCAGCCGATTCGTTTCAAATGGGATACCTTTTGGCTCCCCCTTTGTGCGAATATGCTGTGTGACCTATCTAAATTTTATATCTAAAACGTGAAATCTAGCCTTATCAATATTTTAAAACGGTACTTACAAAAATCCTACCGACTTGCGATCCACTATTTGGCTTTGTGGACGCCCATTATATATAACTTCTATATATACGTATGAACCCTATGGGGGCAATACGGTAATCTTACACTGGGCGTCTGCCCAGTAGGTGGTTTTGCACATTTCCACCTCACCCATACCGGGGGTAAGGCATGTGCGCTAGAAGTTATACATAATGTGATTGTAAATTGG


>Bee_dicistrovirus_BD_8_A_dorsata_Chittagong_Bangladesh
TTGCCGCGTGGTTAGATGGTCACGTTGTTAACCTCACTGATGAGAGGGACGAACCAAGAGACATATGTGTGTTTGCGATCAAAGAGATATACCGAGGCAAGGACATAACTTCCCACTTTGCAACTCAAGAGGACCTGTCTAAGATGGCGGATCGCACATTCGATGCAACCATTTCTGGTATTGATATTGAATCTGGCGTGCCCGTGTCAACATCTCATGGGGGAAAATGCACTCTGTTGTCGGAGGCCTCATTACACCACTACGTCATGGGTGATATCCAAATGCGCACCACGAAGACCGCCTTGCACACCATCCCGACGAAAGTTGGAGATTGTGGGAAAATTATAAGTGTTAATTCCGACGCCGTTTCAGGCCGCATCTTTGGTATCCACATTTCGGGGAACAAAAGCGGCAGGAACCATGCCCAGGTGATCTCTCGCGAGGAATTGTTGTCCTGTATTGAATTGCTACCATCCACGGCGCAGTGCGGATCTGGATTCACAAATCTTACCGACGCGGATGATCCATTCAACGTCGCTTTCCTCCACCTTGGAGTTCATCCGGTAAAGATCCCCCAAGCATCTAAGACAACCATCGTCAAGTCTTCAATGTATAATACGGTCCAACCACCACTCACCCGTCCCGCGATCTTGCGACCAACTGAGGTCATGATTGACGGCGAACGCAAACTAGTTGATCCGTTGCATGAAGGCGCTAAGAAACAGGGTATGAACTGTGGACTCGTTGATCCTCTCATTCTGGAGAGTGCTGAAATAGACGTCCGAAACATAATTCATTCCCACTTGCGCCCTGATGGACCAGAGCCCCGCGTCCTCACGATTGAGGAGGCCATCAAGGGAATCAGTGAGGATGAATTGTTCGCCCCCATTAGTAGGACTACGTCCCCTGGGTACCCGTACTCAGTTCAAAAGAAGCCTGGTGGTTTCAAAGGAAAGACATACTGGCTTGGTAAGGGCGACGAGTGGACACTTGACACAGAACCTGCTAGACAACTTCTATCCGATTGTGCCCAGCTCGAAGAGGATTGTAGAAACTCTAGACCCACAGAGATCTTATGGGTCGATACTCTTAAGGATGAAAGACTTGCCCATGCTAAGGTTGACATAGCCAAGACCCGCATCATTTCCAACGGACCCATGCACTATAATATTGTTTTCCGTAAATATTTTATGTCCGTCTTAGCTCACATCCGCCATAACCGCATACTGAATGGGGTTGGGATAGGGATGAATGTGTGGAGTGCTGAGTGGCATCATTTGGCCCTCCATTTATTGTCCACATCCCATCTTATCATCGATGGAGATTTCAAGTTCTATGACGGAACCCTTATTGACCAGATCATGTGGTCTGTCTTCAGAGTCTTTGATTCATTTTACGACGATGAACATACCACCACGCGTTACAACCTCTGGCACGCGGCATGCTACGCCACTAGATATAATCAGGGTCACGTTTACCAGTGTACCCATTCTTTACCATCAGGATTCCCCGCTACAGCCGAATGTAATTCAGTTTACGGGTTGATTTTATTCAGATGTGCGTACATGATGCTTGCTAACGAACACAACCATCCCGAACATGCTAACATGCAATCATTTAATAAACACATTAAGATCGTGGTGTATGGTGACGATAATATCCTTTCGATACACCCCGATGTTATCGATTGGTTCAATATGAACACCATCACCACCACAATGAAGAAACTTGGCATGACTTACACGAATGCGTCGAAGACCATCGATGACCGACCGTTCAAAACCATAGACGAGGCCTCTTTTCTAAAGAGGTTTTTTCGCCGTGTGGATACCGGTTTCGGATTGACGCCTATGTATGTTTGCCCTGCGCCACTGGAGACGCGCCTCGATATGCTTAACTGGACCAAAATCCGGAAGCTGGATTCTATTCCTGAAGAGGCCGACACCGTCACTACAGTTTTCCAAGAGCTCGCAGTGCACGGTAAAAAGATCTTTGACGAGCAGTCTAAAAGAGTCGTCAAAGCTGCTATTGAAAGTGGAGTCACTGGCTTTGTTCAGTTGAGCTTCATGGATTACATCACCAAAATCATGTCTGGCGGTTTGCCCCGTCAGATGATTATTCCCTGTGTACCCCGTTCATGTGATCTTGCTATGGTCCGACAAAATTCCGACGTAAAAAAGGACCTAAGTAGTGCTATGGACGGAAGAGGCGTGGCTATTCAGCCTTATATCCTAGGATCGCCAGTGCAGCCCACTAAAATCCAAGGAGACGTTGGTCGGGAGGACGGTTTAAGCGGACCTCTTCCTTAAAACATTCGCTTGCTACAAATCAAGATTTCAACGCCAATCCCGATATATTGACCACGACCACCCCTGATACCGCAGATACGATTACTCTCCGCAATGATGGTTCTAAGGCTTCTGATGAGTATACTCTCGTCCCTAGGTCTCTTCCCTCTCTCATGTATGATGATATTGGGGAGAAGACTTCTCATTCTATTGTAGATTTCCTTTCCAGATATGTTATTGTTAGTCAAGGTAACTGGCAATCCTCTGCCGTACGAGGCGCGGTCCTTGCTAATCTAACGTTTCCTAAACAATTGTTTAACACCGGCGCTTATTCCGTTACCCAGAATGTTAACAAGCTCGATGGCTTTGTGGGCCTCAAGGCTAGGGTGCGGGTTAGAATTGAAGTTAACTCTCAACCTTTCCAAGCAGGTGCCCTGATGCTCCATTTTGTGCCCTATTCTGAATACATGAACTCGCATACCCAGTGGTATTCTACAGCAACTGTCACTGATACTGTCGCAGCGTCCGGCTGTGCTCATGTCGTCATGAACCTGGCCAATAATACCTCAATGGAATTTTGTTCCCCCTACATTTCTCCTTATTTGTTCTTCAACCTTCCCACGGGACAAGGATCGTTCGGAAATATAGTTATATCCGTGCTATCCCCCTTGTCCTCAGGGGTCGCATCTACGGCTAGCTACACCATCTGGGCTAAGTTTGAGGACATAGACCTTCGCTTCCCCACCGACGCTCCACTCACCACCAACTTCGCTCAGATCGGTACGGAATTGTCCACAATGGAGAGCCGCGGTACCATTTCTGGCACCGTGGGTTCCGTTGGGCGTGCAATTTCCTCTGTTCTGCCATGGGTCGGCCTTGGATGGCTGTCCAGTCCAGTCGAGTCGCTATCCGATGGGGCCGAGAAAGTCCTTAAACATCTAGGATTTTCCAAACCCGCCGTTGAGGCCCCTGTCACTCGCATTAAGAACGCACCAACTCAATATTTCCTTAACCATGACGGAGCCGATACGTCACACAAATTGGCTCTCTCTGCTGAGAACGCCCTCACTCAATACTCGGGTTGGGCGGGTACGGATATTGACGAGATGCGACTTGATTACATTGCTTCACGGCCCTGTTACACCACTGCATTCAATTGGACCACCTCTCAAGCTGCTGACTTGTCTATTTTTCTCCAGCCCGTTAGCCCCATGTGGCAACAAACCACCGCTGCTGCCGTTGCGAACGCATATGCTAGAATCACCAGCATGCCCTTGTGCGCGAGGGTTGCGTCTTTTTTCTCTTTGTGGCGTGGAACCATGGTCTTCCGGTTCCATGTCGTCAAAACTCAATTCCATTCCGGTCGCTTGCGAGTTTCCTTTCGTCCATACGTCTACACCGACAATTCCACCATCCAGAACATGCCTGCTTATTCCTATACGGAGGAGTTGGACCTTAGTGCAGGCACCGATTTCACCTTTAAGGTCCCATTCACTTCGGTTAGGCCATGGCTTCACACCTATTATGACGTCAAGACTTCACTCGTTTCCGGCGATGCTAGGAACACAGCCACCGGTGTTGTGCAAGTATCAATCATCAATCCTCTCGTGGCGGCCCCAACCGTCAGCAATACTATCGAGATTTTGTGTTTTACATATATGGAGGATGCACAGTTCGGAGCTCCCATCCGACCCCCCATAGCACCATTTGGCATTCCCAACGTTGCTCAGATCGGTAAACCCATGCTTGTCCCTACCACTCAGACTTCTGATTCAGTCAATCGATCAGATCTGTCCCTTTTGCCATACTCGACTTGTGTCGGTGAAGTAGCCGCTTCATTGCGTCAGCTTCTTAAGCGGTTCTCCCTTGTTGCTAGAGTTCAACTTGGTACCAGCTTTCCACCCACAGCTACACAACCTGGGTCTAGTTGCAATGGGATTGTTCTATTTCCATGGGCGCCTGTTATTCCTCAAGGCGGTAACATCACTGTCAACGCCGCCGGGATTCAATCTCCAGCATATCCGAATCAGTACCAGTACAACGCCAGCGGTTCTCAAACGAACATTTTTGAGTATCCCGACATTTATTCTCACATCTATTCTATGTTCGCCTTTTTCCGCGGATCTATCCGGTACAAAATCGCGATAACTTACCCCGGCACCAACTACAACCCCGCCTACCCTGTGTACGTTTACATTAATAACGTCATCAATCCATCACTTGAAACCTGGTCCCCCTCCATGCAGATAACTCCATCAATCAACTCTACTCCTGCTACTAACCTAGGGACAGGCCCGGTGCAACCGTTGCTAGATCTGGCTCCAGTCACCACCGGCACCCTTAAAACAGGATTCGCCTACCAACCTGGGCTCGCTGAGGCTCGTATGATCGTTTTCCCAGACAAGGAGGGTATGATCGAGTTCGAAGTCCCATTCCACGCGACCGGACCGTTCTGCCCCACCAATTACGGACAGAATAATCCTACGAACGCGAGATCCATATTCACACCCTTCCCCACCGTTACAATCACAGGCGTTAGCGCCCCCACTGGCTCCCCCGCTTCCAGCGCCTCCCTCGCCGGAGCCGCTCTCGAAATTTTCCGTGCCGTTGGAGATGATTTCTCCTTCGGCGGGCTCCTTGGATCACCAAATTCCGCAATTTGGTACTCTGGAGTGGCCCCCACTTAATCACAGGCCCTCTGTAGACCTCACCCATTCACATCACGTGCACTTTCAATCTACATTGGCTACCTTTTCCGAAGAGACATGTCGCAAAGCAATACATGTCCACCTACTTTTCTTTAGGTTTCTGTCAGATGAAGAGTAAACCCAAGGCCCGACACCATTCGGTAGACGGGTTACCGTATCACTTTTTAGTGAAGTGGCGGTATGGTCCCTGCTTTTCTTCTCCTTCTTATTGGTTCAAAAAAAA


>Bee_dicistrovirus_BD_9_Apis_cerana_Chittagong_2023
ATGATAATTGGTGCTCTATCATTAATGAACACATCTGAAAACAAAACCATTACAGTTGATATCACTGATTATCCACGCATTTCAGAGCTGCAAGACCTTGAAAAAAGACTTGCTCGTGGAGAACCTCCTTGTATACCAGAAGATCTTGATTTGGTTCTTGACTTTGAAAAATGGTTGGAAACTCAACCGCAAATTGAGTCTGGAAAATCACGCAAAACGGTGCAAACTGTCAAAGCATACGCTGAATCCGGCAAGACACGTAAGAAGGTCAGAACCGCAAAAGTTGAAGCCTGGTGCAGTGACAATGCCAAAGATGTCTCCAATAGCATCCGTAGGAATCAAGTACGCATATGGTTCAAGAAAAGAAATGGTTCCGTTTCCGATACTCCGGCTTATGGGGTCTTTCTCCATAGTAATGTATTGATGATGAACAAACATTATGTTAGAATGTTCAATGCTGAAGACATGGAAAATGATTGTTTTGTTGTCATTTGCAATGGACCTAACAAGAAGGGGGTGGAAATTCTGTGGTCAAAAATAAAAGTTACAGAAACTCCTTACCTGTGGAATGATGGAAAGAATGACATCGTTTTCTTGGAGGTGCCAAGGGTCCAACGTTATCCAAGCATTTTACAACACGTTAACGAACAAGATGATATTGATTATCTTAAAGGTACACGAATTGGTATGAGTGTGCTCGCTAAAGATGAATGGCACATCAAATTTGGAGTCATCGAATGCATTGGTTCTCAACAATATGTTGGACTCGATGGGAAGATAATGGATTCTTTCAGCATCCATACAAATATCAGCTCTGAGAGTGGTGATTGTGGGGCCATATACTTTGTTGATGATAACAGAGTGTCCAAAAAGATCGTCGGAATGCATTTTGCGGGATCACAAGGTAAAGCATATGGTGTACCATTGCTTTTGAAATATTTGCCACCAATATGTGAAATTGAGTCATACGTGAATTATGACGTGAGCGATACTCTACCAAGTCTAAACGGTAATGTTCTTGTGCTTGGAAAAGCTACGTTAGGAGGTAAACCATTCCGAAACTATATGCCTTGTTCATCAAGTTTGCAGAGAACAAGAATGTTTGGCAATGTTTCTGAAAGCCAAGTTGAACCCGCAATTTTGGATGGTAGAATGGAAGGCGAAGTTTTACCGCTTGCGCTCAGTAAATTCACAGGAGAATTGCCGGAAATTGACGTCGATTGCATATCTGACTGTATTCGTGATTATCGTCAAAAACTTGGTGAATGTCCTAGAGATTTGCGTGTCTTAACCTTCGATGAAGCAGCACATGGTGTGGAAGAAGATGAGAACATTTCAGGTCTTAACAGACAAACATCAGCCGGATTCGGCTTTGCCACCATGACCAAAAAGAAAGGTAAAACGGAGTGGTTCGGCAATGATGAACGCATAACAACACAAAAAGGCAAAGAGTTGGAAAGACGTATTGAAGACCAGATCGCAGTAATGCGGCGTGGAGCATATGTTAACTATGTGTTCTCCGATACCTTGAAGGATGAGACTCGACCCTTGAACAAAAGAGGCAAGACCAGGCTCTTTGCTGCCGCTCCTCTTGATTTTATAGTTGTCTTCAGAATGTTCTTTATATCTTTTTTGTCTTTTATGATGAAAAATAGAATTTGGAACGAAAGCGCGGTCGGCATAAAAGCTCATGGACCTGAATGGAATCATCTGGCTCTTCATCTGACGAAATTCCCTGTTGCTCTAGCTGGGGATTTTTCAAATTACGATGGTTCGCTTCAGCCCGAGATATTACAAGGAATCCTAAGCATCATCGAAGATTATTATGCACATTGTCCGGGTTATGATCCGTCTGATCAACACGTTAGGAAAATTCTGTGGGAAAATCTCTATAATTCCAACCATATTCTCCATGATATCATATATCGGTTGAATCATTCGCAACCTTCTGGAAATCCAGCCACAGCCATCGTCAATTCCATGTACAACAGTATTGTTGTCCGATATGCTTTTCAAAAATGTGGTTATCATTTTGACTCTAATGCAACAATGATAGCATATGGGGACGATAATGTCATCTGCGTATCAAGGAAATTGGCACAGAATATGGATCTTAGAAAATTAGAAGAAGAGTTCTTGCGAATTGGTATGACTTATACTTCCGAAGACAAACAAAACGCTCAAAGTTACAGGACATTGGATCAGGTCACGTTTCTGAAAAGGGGTTTCCGCTTGGATTCTGGGATTTGGGTAGCGCCTCTGAACATGAACTCTATTCTTGAGACCTTCAATTGGATTCACAGAACACCATGTGAACTAGATACCATTAAAATGAATTTCTTAAATGCAAACATCGAATTGGTAATGCATGGCGAAGATGTCTTTTCTAGCCAACTTGAAAAGATAAGATCAGCTATTTTTGATGTGTATCACGTTTTGATGCCCGTTGAACCTTACCACAAAATGAAACATCTCTTGCACACTGGGGAGATGTTTGACTTTTTCGATATACAGTGGATATAAAAATAAACTTTAGGACTGGCATTTTGCTAGTAGTTGAGTTTCTTCGCACTTCTTCTCAACATAAACCTCCGAAGTGCCGGT

>Bee_dicistrovirus_BD_10_Apis_florea_Chittagong_Bangladesh_2023 
ATATTCTCTGCAGAGCCAGTAGACTACTGAGCCTTGCATAGAAAATATTTTCTCCCATTTATAGCTCACACCATGATAAACCGACTCGACAACTCTTGTGCACCTGGTATTAACGCTGCTAGTCCTGAGTTTGATTATCTTGCAAAACTTCTGCGTTCTAAAGGAAACAAAGTTATCGCGGCTGATTATGCTCAATTCGATGGACGTATACCAACTGAAGCAATTCGATCATTCTATCGCGCGGCTAAAGATTGGTATATGCAGTTCTGGGATTTGATAGTAGAACACAAAAGAAACATCGTTTGTGGACGAGTGCTATCGAAAGAAGAATTTATCGTTTTTCTCGAGAGAATATCTTATGAATGTATCAACCATGTTCATGTCTGTGAGAAGCAGAATGAGCAGGGTGAGAGATTCTTAGTATTTTATCTCGTAATGAATGGTCAACCTTCTGGAAATCCTGGAACAGCAGCATCAAATACTGGTGCCGGAATTTGGATCATTGCATACTGTTATCTTACCGAAGTTACACCGAAGACAAACTTATACTTGGACTCTTTCGATGAAGATGTATATGTTTGTACTTATGGCGACGATATGGTTATGAACGTTTCTGATTCATTGATAGAAATCTTTAACCAGAACGTTCTTACAGATGCGATGATGAAAAATTTCATGCTTGAGTGTACCGACGAACAGAAGAGCTCAGATATTCCACCACCGTTTAGAAGTCTCACTGAGATAAGCTTCCTTAAAAGGACGTTTACCTGGAATGATGACGTTTCGATGTATGTTGGAGTTCTTCCTGTAGATCTTCTTTTCGATATCACGAATTGGACAAGATCTGGCGCGCAGGATCCTTACATCATAACTGTTGATAACTTGAAGTCAATAGCGGCTGAATTGGCGCTACATGGCAGAGAGGTATTCAACAGCGAGATGCCTAAGGTACGAGATGCATATAGGAGTATTGCTCATCGTTCTGGCAAATTTATTTGCTTTGACACGTATGAGTCGTACATCCTACGATATCGTAATGGAGAGTTGAACGCTCAAGATATAGTCTAGCATGCTTAAGTGCTATCCAATAGATTGAACACTCTATGTTAAAAGGTTCCATTGGAGTTCACCAGTGTCGAAAAACCGTGTAGCAGGCTCACGTTACGGGCCCGCCGTCCGTGGTCCGAGACGTTAAATCCGACAACGAAAGCGAAGCATCGAGCGTAGACTAGGAAATTTAATGGCTGAATAACAGTACGCGGCGTCGGATCACTGAGCGTTCGCTGGGTCTCGCTTCGCGCGTACCCGCGAACCAAGTGATTGTTCCCGACGTCAATTGACAGGCGTTAAATATACCTTATGGAAACTCGACTTTGATGCAGAGCCGTAGGCAGCTTAGATGTGATCGGGGTGTTCGTGCGAGTATGTGCGTGTTTTAACACGTTCGCCTACGCTATCTAAGTAATGACCGTAGCTATTTAGCTTTACTGCTCAGGACCGGTCGGTGGCAGCCCCACTAATGTCCAGAACACGCACTAGGAGGTTTTCTCTAGGTCGAGTTTTCCCTCCGATAATTTTGGTGACCTGCAAATTTTCAAGATTCACAAACAATTAAAATTCATCAACAAATTTTGCAATACACAAACGATGGTCCAAGTCAAAATTCTTCAACTTTTTATAACAATTCTGATTTCGATCAACAATATTTGTTGTCAGCCTCCGACGGTCGGCAACATACTATTATAGACTTTCTGGAACGTCCTTTTCCTTTAACCAACTTCGAGTGGTCTGTATCTTCGTCTCAGTTTTCTGAACTGTACTCAGCTGAATTTCCGGATGCTGTTTTATCTCAACCATTATACATGGATAAGTTAAACGGTTTTCTTGGTATTCGGGCTGATTTACAGTTTCGATTACAGACGAATTCACAGCCATTCCAAGCTGGTAGGCTGATTATAGCTTGGATGCCTTATTACAAATATATGGGTGTCAAGAAGAACATCTTCGACGAAGCGAATGAAGCTAGCTTTGCTAGCCTTACAGCGTTACCACATGTCGAGTTAGATTTAGCAACTGAAACTGAAGCGACGCTTCATGTTCCTTTTGTTTCACCTAACATGTACTATAATCTAGTAACTGGCGAAGGATATTACGGAAAACTCTATATTAAAATTTACTCTCCTTTAGCAGACGTTTCTGGTTCAGGCAATGTCGACTGCACGTTATGGTTTAATTACACAAACGTGCGGTTGGCATTTCCGACTGGAGCGCCGACTGCATCTAGTTCTGTCAATCCCATTGCTCAGGTTGGTAGCGAAGAGAAAGATATGGAAGCTGAGCGTAGTGTCTCATTAGCACTCGCAAAGTTTTCTTCTGCTCTCCGCACACTTCCCGCGATACCTACATTATCAAGTATTGCGGAGCCTGCTGCGTGGGTGTCAGACCAAGCCTCAGCAATTTGTAAGTACTTTGGATTTTCAAAGGTAGAAAGTTCGAATGTACCGCAATGGTTGAAGCAGGGTCCGACGCACTTTATGGCGAATTACGATGGTTGTAATATGTCACACTCATTAGCTTTAGAGTCTCAAAATGCGATAGAAACTATGTCAGGTATGGTAGGGACTGATATTGATGAAATGTCTATTTCTCATATTATTTCTACTCCTTGCTACTATCGCCATTTTACATGGGATTCAACTAGCGCGAATGGGACTATATTATATAGCCAAACGATTTCACCTTTAGTGTTCAGAATAGATGAGTCTGCATCCAGCACTTGTGTTCCCACACTATTGGCGTACACTACGGCACCGTTTGCATATTGGAGAGGTTCAATAGATTTAAAATTTAAATTTATCAAAACTAAATTTCATTCTGGTAGAGTGCGTATCTACTTTCAACCGGGTATTTCTCCTAGTTTAAACACTCCTCGCTCTAATTTCAACTACTCTCAAGTTGTTGATCTTAGAAGTGAAGATGTTGTTTCCTTTAGGGTACCTTTTGTTTCTACGAAACCTTGGTTGTGGACGCGCAATTCACAAAGTTCTAATTTCGGTTATGATATTACAGGAACAGTATTCATTGAAGTTCTTAACGAGCTTCGTGCCGTAAGCACCGTTACTTCCAGTATCGATGTTTTGGTCGAAGTCTCAGGCGGACCTGATTATGAACTTGCTGCTCCTTCTCAAAATTTATTTCAACCCGTAAATATTTCCTCTTCATCGTCTATGCTGTCCCGGCTGCGCGCAAGAGCTCAGTCTGGAGAAGAAGCGACGAGAGAAGAAGAACAAACCCCTTTAAATAAAGATCAACTTGGATCAAAAGAAGTGTATAAACATCTCTGGCCTAATAATCTTTTTACGATGGGTGAGAAAGTAACGTCAGTTAGACAACTAATAAAGCGTTCGGCGATTTACGGGTCGATTCCAGCACCAACTAACACCCAGTGGATATTTTCTCCATGGCGTATGCTTGGCACGTATACGCGCGGTGCTAGTGATGCTAAGACTCCTCAGAGATTTGGCCATTTGGATTATTTCAGTCGTCTTTTTGTTTTCGGACGAGGGAGTATAAATTTCAAAATTATACCTCAGACGGCAAATCAGTCAAGAGCCTTTATTCGTGCGGTAGTCAATTACCCCAGTAACACCACTGTTAATTTAACGCAGTTGTATACAGATACAAATGCGGAAGCAGTTTCGTACTTACAAAATGGTGCGATTCAAGTCATTATGAATGATCTTGAAGGTAGTTATGATGTAACTGTTCCTTACTACACGAATTATCATATGGTTCCTATGTCTGATTTAATCCAGAATGCGGCAAACGAAGATCTTGGTGTGTTCCCTTCTATAAAAATGGCTCTTTTGAACCAAGGAGGAACATGCGATGTTTATCGCAGCGCGACAGATTCTTTCCAATTTGGATACCTGATCGGGCCACCTAGATGTGAGTCGCTTCAACAGAGTTGAGTGCGCAGCAACGTACGACTGCTCTGTTGGCGCTTTGTTACTAGCCACGGTACTTTAAACACCTACCGAACTAGCTTTTATCCGCTTAACGGGTAATCGCCTATTTAAAACTTTAAAATATTTAAAGCAATAATGAATACTTGTATTCTAGCAGAAAATTAATCTGCAAATGGGCGATTGCCCATTAGGTGGTTTTTCGCAATTTTTCCACCTCACTCCGTACCGGAGGTGCAGGCAAATTGCAGTTTTTGGTTTTTAAATAGTCATTAATACAATAGTAAAATGAAAGTTAAATTTGGTATTTATTCAA

>Tomato_black_ring_virus_Apis_mellifera_Mymensingh_2023
AGCTCCCACTCTTCCAAAGAAAACCAATATGGAGCCCGTGCCCGAGAGTTTGCGTGTGCCCTGCGATGTAGCTGTTAAGGAACCTGCAGTGCTCACCAAGGATGATCTGAGGTGTCCTATTGGTGTGGATCCTCCTAGAGCTGCTTTAAAGAAAAAATTTACGCAGCCTATGCTGGAGCTTGAGCAAGAAATCCTCGATGAGGTTGCCACGGATATTTTGGAGACGTGGTATGACTGTGAGGACCATGTCCTCTCTGATATTCCCTTGAGTGTTGCCATCAATGGAATTCCTGCTGATAGTGAGGAAGCAGAATTGGAAAATTTTGTTATGAAGACCTCACCAGGCTACCCCTATTTCAAGAACAATCGAGCGGAAAAGCTCAAGGGGAAACATTCTTATTTTGAAGAAGATGAGGATGGTTCCCTAAAGTTGAAAGAAGGGGGCATGGCAGCTGAACTCCACGAAAACCTGGTGGAGTTTACAAAGAATGAAGTTCCGGAATTGGTTGTAATTGAATGTACTAAGGATGAACTTCTTCCGGCAAGGAAAATCAAGGTTGGCGCTTGTAGATTGTTTGAGATAATGCCTCTGCATTATAATTTATTTTTACGCCAAAAAAACCTGTGCCTTTTACCCAATTTTTGCAACATAACAGGCACAAGTTACCTTGTCAGGTTGGGACGAATCCTTATTCCCGTGAGTGGGGACATATGTTGAATCGTCTCATGAGACCAAAAACCAATGAAGCTATCAACTGTGATTACAGTGGTTTTGATGGGCTTCTGAATCCTCAACTCATTGAGTGCATTGCTAAAATGATCAACCGATTATATGCACTCTCAGGGGAGTCAGAAGTCCAACAAGCCCAACGTTATAATATGTTGATGGCACTTGTTGGCAGATATGCATTTGTTGGGCAGCAGGTGTATAAGGTCAATTGTGGATTGCCCTCTGGATTTGCCTTGACGGTTGTGGTAAATTCAGTATTTAATGAGATCTTGATCCGTTATGCCTATAAGAAACTTGCTCCTGTACCTGAACGAAATAGGTTTGGGAGCACTGTTTGCTTGCTGGTATATGGAGATGATAATCTCATTTCTGTATCACCGTCTATTGCCTCTTGGTTTACTGGTGAGGCCATCCGTATTACACTTGCCAAAAAAAAAATCAAAATTACTGATGGCAGTGATAAGGATGCGCCAACAATTGAGGCAAAATCCTTTTGGGAATTAGACTTTCTGAAACGTAAGTTTCTTAAACTTGATAATGGAATTGTCCAGGCCCCATTGGATCGTTCAGCCATATTCTCTTCTTTATATTGGCTGACTCCCGATAAATCCAAATTCCACGAATCACAAAGACCCTCTGATTTTCAAGGTGAGGTGGATGTTATTGAGGAACTTCTTCTGAATGTAAATGTGGCCCTTATGGAGCTATATCTACATAATGATCCCACCGAATTCGACCGTGTGCGAGGTTTTTATGCTCAGAGATTGCCTTTAATTGTAACCCAATTGCGCACGTGGGCTTTTTGTGAAGCGTTTCATTCTGCTCAGCAAACTGGTATGCAAAAATATGATCCGGCAGTGGTCCTTGATCATATGTCCGGAGTTGATTTTAAACGATTTATGCATACGTCTGAACAGGGGAATAAAGCCCACTTCTACACTGATATGCTCGGTGTTTCAGGGCCCCACTATAAACCCCAAGATAATGATTTCATCATATCCACCCAACCCTTGAAAATGGGTATGCAAGGTGAATACGTACCCATTGTGTATGGGGAAGGGATTGGTGGGTTGCCAACAAAGAAGTGGGTTGGTGATTTTGGAAAACCATCTCAGCTCAAGAACTCCAAGGGTTTTCTAATTTCTGGTTTATTGAGGGAGCAGGTTGAGGCAGGCAAGAGACTCATTTTTATGAGTCCTGCACCTTATGTTGCTAATAATGCCGCTTTAATCTCTTTCGGGGCTGCGCAGAAAATGCTGATCCAGAAGGATGCTTTGGCTTATTACAGAAATGTAATACCTGAGTCTACCTCTGGGTTGGAACAATATTTTGATGCTCCCATCCCTCAAGCCAGTGTTGGAACTTTCTACTTTGGGGATGGTGAAACCTATGCTGCTCTGTGTGAATACAAGGATGGTAAGGTTCTTCAATATGAGGGACTACCCACAATTATTTTGAATCAGGCGGCAAAGGAAAGAAAGGTGCCATGTATGGTTGCACGACAGCATAAGAATAAGTTTACTGTACATTTGGCATGCGATTCTAAAATGTGTGTCCACCATTATGCTACTGGGGCCAACTATGAAATTGCTTTTAAGCAGTGTTGGCTCAAGAAGTGCAAATGTCCTGGAAACGTTGTTTCCAAGTGGTATGGCACAAAATTTACTTCTTAGGTATTTCTTGTAGAGAATATCCCTCCTCAGCGATCTGGAGTAAAAAGAGCTGTTCGGTGTTGAGATAACCGATCTAAAATAACTCAACTTTCTTCTAGAGTGTCATAAAGACTCTATGCGTACGGTCCCGCAGCGAAATATAGGCCGACTTGAAATTTTCTTTTGTTTTCCTAGCTTAGGTTTAATTTCTGCAGTGTGTTTAATTTCCGCTTTTATGTGGCGTTAATCAAGGTTTGTCCTTTTCCTTGGTTTGCTATGTTGGACACAAAAAGATTTTCTCTTTCTTTTGTATATGAT

>Lactuca_sativa_marnavirus_Apis_meliifera_Pabna_2023
CAAGGACGAGCCTGTGACTCATGCCAAACGCAAGGCGAAGAAGACGCGTCTTTTTGCAGGCGGACCCATTCATTGGTGTCTGGCTGTGCGGAAGGCGCTTCTTTCCTTCGTCAAGCTGGTGCAGGACAACAAGCTCACTTTCGAGGCGGGACCTGGAACAGTGTGTCAGTCGATTGAGTGGCAGCAGTTGCGAGAGTATCTGACTCAGTTTGGGTTGGAGAGCATCATCGCCGGTGACTACTCCAAGTTCGACAAGCACATGATTGCCGATTTCATCATGGCTGCGTACTGGATCATCGCGGAACTTCACAAGAGAGCCGGACACGATGAGGTCATGTACCGCACGATCATGGGTATTGGTACTGACACGGCCTACCCCGTGATGAACATTCGCGGTGAACTGGTCATGTTCTATGGTACCAACCCTTCGGGTCACCCGTTGACTGTCATCATCAACTCGCTGGTGAATGGCCTCTACATGAGGTACGCATTTGCGAGTCTAGGTTATGACGTGACACGCTTCAAGGAGTTTGTGGCACTCATGACCTACGGTGACGACAACGCTATGGGAGTCTCCAAGTTGACGTCCCGCTTCAACCACACCGCCATCCAGCGTGTGTTGGCGAAGATTGGTGTGACGTACACTATGGCAGACAAGGAATCCGAGTCAGTGGCGTATATCCACATCGACGACGTAGCGTTCCTGAAGAGGAAATGGCGTTTCGATGAGGACATCGGCGCATACGTGTGCCCACTCGACGAGGAGTCTATCAAGAAGTCCCTCATGGTTTGGCTCCCATCCAACACTCTGTCGCCAGAGGCTCAGATGATCGCGGTGTTTCAATCCGCAGTCAATGAGTACTTTTGGTACGGACGTGAGATCTTCGAAGCGAAGCGCGCGTTCCTCATGGATTGCGCAGCTCAGGAGCCGCTTTCGTTTTACGTAAAAGACTCCACCTTCCCCACCTGGCAGGAACTGTACAACCGGTTCTGGGGTTTAACATGCTAGGTAGCGCAACCGGGCTTGGCTGCCCTGTTGCGTGAAACTCCAAAGTCACAAAAACAACAGAAAAAGAAGGACGTGATGCTGGTG

>Rehmannia_torradovirus_Apis_mellifera_Faridpur_Bangladesh_2023
CAGCTGTGTCTCATAAAGGGGTGGGTGTCCAGAGGGCAGAACCCTTTATGGTACAGTGGTTTGGGGAACCTGGAGTTGGAAAGACGATGGCAATGAATCTCTTCTGCCACGACCTTCTGGACTTGTGTGAAGAACCTCGAGCAAATCGAGTTTACTGTGTGCCTCGGGGAGACGCCTTCTGGTCTGGGTATGCACATCAAACTGCAGTTTTCCTCGATGATCTTGGACAAATCCTGGATTCAGCAGGGCAATGCCCCGATGTCAAGACCATCATCTCCATTAAGTCCTCACACCCTGTTGGCCTGCCAATGGCAGATCTTAAAGAGAAGGGTACACATTTCACGAGCAAATACATTTTTGCTACCTCCAACAGCCCGACAGGGCCTCCAGACTGTGGAATAATCACAGCAGAGGCATTTGACAGAAGGAGGAATATTCTCTTCCAGGTGTACTCAATTGGACCCATAGACTTCTCCAGGCCCACGGAGCACCTGCGGTTTAGTGTATGTAACCGTTTTGATCCGTATTGGGCTATCCCGGAGCTCTCGGATCTTACGTACCTAGAGGCACTCCGTTACACCTATAATCTTTCACAGCAGCACTTCTCGAATGGAAGGTGTATCCCCACTAATCAGGGTACGCTTGAGGATGTTCGGGCAGTTAAGGAAGAATTTTCCCAGCAAGCCCAAGGCGGGTTTCTCAGAGAGATTTTTTTACCTTCGCCAGGCACCTCCCCCATGGCCACTAGTGACAAGACAGGTGGGTACAAACGAGAGGGTTGTTCCCGCACCTCAGAGCAGTTTGCAGAAGGCATCCTGGTTTCATCATGCAAATATGCTTTTCATGGGAGTCTCGCGAATGAGGATTTTCTTTGTTCCGACAATGCCAACGCGAAGTTTCGATCCTTGGATGCGAGACAGCAGGATGAAATTGTGCAGTGGAAGAATACACTGCTGTATGAGCCTATCAAAGAAGAAGAAGTTCTGTTTTGGCAAGGTGAAATCCACGATGATTGGAAGCAGGTGTGTAAGTGTAGAATGGATATGCTTTCCTTTGACAATATTTCCCTGGTCCAGAAAATTGGAACCCGCAAGAATTTCATCGACTGTTTTAAGATCCATGAGGATCTCAGGGGTGAAATGGAATTTATGCCAAGCAGAACCAGGTTTGCCTTCCTTTTATTGGCGCGCTATCATCAAAGCAATCCCATACGGGGGGACCCCGATGCTACTCTTGAGTGGGAGGAAACCTCTTGGTGCAAGAAGGCTCTGCAGCTCATCGTGTCAGGGGTGGGTTCACTGCCAAGATGGGCGCGAATAGTGATTAAGCTTGGCATTGTGTGCCTGGTTTTCTACGGTTTGCGTACAGCGCTCTCAACAGCACTTGGGATCCCGCTAGCCCTTGCAAATCTTTGCTACGATGGTGCTATGGGCAAAGAGGCCCAGCCCTCAAACGTGTCAAACGACCCGCGCACGAGGAAGGGATCGAAGAAAGGAAGGGATGCCTTCCTTACATCACAAGCCCTCGTGCCCTCGCTCCCTACCTTCTCTTGGGATGCGTGGGTGGACAAAGACCCTTTCTTTCAGCAGAGCATGCCTAAGAATCTTGCAATGATCAAGATAGGAGGAGCAGTCTTTAGAGGTCTATTCGTGAACACAGACTGGATTGTCACTGTTAAGCATGCTTTCATTTTTCTCCCCGCTGGGACTCCTTTTACCTTGGTGAGTCAACATGCGCAGCACACCCTCCTGGTGAACAAGTCTGAATCTATGTATAAGGAGTTGCCAGACACAGACGTTGTGTTCATCAATGTCATGGGTTGCGATGGTTGCAAGCGAGATATTCGGAATCACTTTATACAGAAGAGACAAGCCATTATTTCTCAAAACACCCCCGCTTGCTTCGTGAAGCCAGTTTTCTCCGATGGAGAAGGAGAAGCTTTTGGCAATATAAAACCTCTGCACTGCAAAACGAGGGTAACCTCCAAGGAAGTGACCAGGATGGCATATTCCATGGGCAAATTCACAATTGAGGCAGCACATGCGATATCCCTAGATAATAATGGAGATAACGGCGATTGTGGGTCTATCTTGTTCATCCCAAATGCAGTGAACGGGCAGCCGGAAATTGTGGGCATCCACGTGGCAGGTTATGATCAACAAAAGCAAAAGAGTGGTTATCGCGGAACAACTGCAGCCTTAATCTTTCGGGAGGATTTGAGTTTGCTGGACACACCCCTTCAGGCAGCGCAGATAGATGTGCAGCTTCCAATTGCCTCAAGGTACAAGGTCCCATATGATGCTAAGCAGGTACTCTACTTGGGAAATGTGCCCAGAGAGTTGGCCGCGAATATTCCTCGAACCACAGCTCTGAAGCCTTCAATCATTCACCAAACATTAACCGAAATTATGGGTCCCTGCGATACTGAACCGAGTATCTTGGTGTCCACTGACAGCAGGTGCCAAGGGAAAGATTTCGACCCCTACTTGGCTGGGGTCTTGAAGTTCAACGAAACTGCCCACTCCTTTGACCTGTCTGTTGCGGAAGAGGCTTTTGAATACATGAAACGCCGCCTTTTGGGCGCTTTGGCGGCAGTTCCAGTGCCCGGGGAAAAACCACAAGTCAGATGCGAGAAAGTTGCACTAAACGGTATAGATGGTGAAGAATACTATGATCCCATGGATCTCTCAACGTCATGTGGTTGGCCCTTCAACCTTGGTGAACGAGGGAAAAATAAGAAGGGACATGTGACTGAAGTAGACGGATACACCATGCTGGACAGAACTTCGGAGGCATATGCTGCATACATTGAGTTGCAGGCACAGCTGCAGCGAGGAGAGGTTCCGACGCTTATCACATCAGAATGTGCAAAAGATGAGCGTTTGCCCAAGGAGAAAATCTATGAAAAGCCCAAGACCCGCTTGTTCACAATATTGCCTTTTCACTACAACATGCTGGTACGACAGTATTTCTTGGACTTCTCGGCCAGCATGATGAGGGCTCATAATAAGATTCCGTGCAAGGTTGGGATCGCCTTCGATGGTCCAGAATGGAGTCTGTTGGCAAATCAATTCCTTGAGGTGAATGATAAGGGTTTCTCTGCTGATTATTCAAGTTTTGATGGCAGGGCACCGGTGTTCATCTTCCAATGGTTTTGTGATCTGGTGAGCGCCTATTACGGTGATGCTCTTGATTCGGAAGATGCGAAAGTGCGTAAGGCATTGCTTTACATGGCATCGTCCCACTTGACTCTTTGTGGTGAACGCTTGTTCTCTGTCAAAGGGGGCATGCCATCAGGATTTTCTTTGACAGTTATCTTCAATTCTCTCCTGAATGAGTTCTACATGCGCTACGCTTTTGGCATGATGTTAAAGAGACCCGACGTCAGGGCAAGGGCACAAGGGGTAACCGCTGCCGACTTTGACTCTATCTTCTTGGCTGTGTATGGGGATGACAATCTGGTTGCTGTGCCACTGAATCTGAGCTGGTACACATTGCCCCGTATTGCAGAAGAGTTGGCACAGGTTAATGTGATTATCAAGAGTGGGCTAGACAAAGGGGCAGACGTTGCACTTACACAAACCAGTCCACTGGATGAGCTTGTCTTTCTGTCCCGTCAGTTCAAGAAGCACTCCACAGGGTTTTTCCTGGCCCCCCTAAAATGGGTGTCTGTTAAGGAATGTTTGTACTGGGTTCGTGCAAAGGGACAGAGTGAAGTGGAAGCCCTGATGGAAAATGTCGAAACGGCCATGCGCGAAGCTTTCTATCACGGGCGTATTGTGTTTGGGGGGCTTGAAAAATTGCTGCAGGAAACGTTTGCAGCCCACAAGTTGCCCATGCCAAGTTATCCCTCGTTTACAACCTGTGAAATGATATGGATCGAGAAAGTCACTGGTTCCGTTTTGGGTGTGCAACATCTACCAAGCCTTGACCTGGAGGAACTTGGTGACGTCAACAAGCTGGATGCTGGCAGCTGGGGGCACAACTTTAATGAAGTTTTCCCAAATATCTTCACCTGTAGTATCAGGCACCTAATCAAGAATCCACCATTGAAGGATACGATCATCGTCAACTGTTCCATGAGCAAGAAAGTTGGGGGGATTAGGGGGCCCTGTGATTGGAGGGATCTCGAGAACAAGGTATGGGCCTTTGCCATGGCAGCCATCGAGGAAACCCAAATCCATATGGCAGCCCGGTGTCAGCCATGCGCCGGGCTTGTGTTTGTCTCACAAGATGGGGAGGGCATTGCTGTTGTTGCTGCCGCCCTGGCTGCTATGGCCTCACAGAAATACACAACGGCCTCTATCCTTAAAAGAGTGTCCCAAATGACAGGAGTGAATAGACTAATGCAATATGGTGCGGGCACTGGTGGCTATCTTCTTACCGCAGCAGGGTGTGCTCTCTATGCTGCTCAATCTCAACCCGTATTGCCTGGTCTCCAGTGCTACAGCCCCCTGGACGTACTCATGAAGGTTGGGGGCTGTTATCTGCTTGCCGGCATAAATGTTCATGAGATAAACACGGAATCTATTGCCTACTGGATTACACCTACAGCAGGCTTTGCAGGCCTCACCACCTCACTAGCGTCTGTGAGAGAGGACCCGTTTGGCGAGCAGTTAGCATCTGCCATTGTGGCAGCAAATGAAGCCGGTGGCAACGTGTATATGTTCTTTCGCAATGTGACTCCTCTGCATGCAGCATGGATTCTTGAAGCAAACAAGAAGTGTGGAATTGAGGTCAAAGGGCTTGATGCAGTTACCATCAGCAGGGTCCTACAGGAAGAACCGAACCAGAGGTTGCACACCATCCCCGCCTTCGGTTTGGGCATAGTTCGAAGCTTTGGTTGCTTCTCCCCAACATCTTTGGCCTGTGATAGAGCAGTTGCCTATTTGACAGACAAAGAGGAAGAATTTCTCTTCTCTCCATTGGAGACTGTCCAGGAGTTATGCACGAAAGCACCAAAACTCTTTAGGTGCAAGACTCTTTTATTTCACCTCAAGGTGCTTGTGGCAACAAAAAAGAACCTTTCGTTCGCATCTTTGAGAAACCTGGTGGCTGAACATGTTGGTGCTGAGGGCAATCTGAGATTCTTACTTATAATGGCCATGTTGTGCGAATGGTGTGGGAGGGAAATGAATGTCAAGACCGCATTGTCGCTTTCTAGCCCGTTGTATTTTAAACAGATACTTCCTGAAGTCGTTGTTTTGGAGACACCAGAGAGTGTTGAAGAAATAATGTTGCCTCCAAACAGTCATGGAGGGGAATATTTCGTCCCAGTAATAGCAGCCATAAGGAAATGGGGCCATATCAAGGTGTCACCGCGCTGTTCTTTCTTGTTTCTTTTGTTACTGCACAACAAAACTTCTGGGTTGTGTCACAACTTCGGTGAGAGCCGACCCATACCTCTGGTAGGATTCCACACTGTGGAAACTCTGCTTGATCTTGCTTTAGATATGTCCACTCACGTTAATATCTCTAGTTAAGTGAATTATGGAATGGTTTGTATGCCTTCTTCGAGATACATCACTTCAAAGGATTAACCAGACATCCTCCCACTGGGTTTAGTTCTGGCAATTGTTGTT

>Chilli_veinal_mottle_virus_Apis_mellifera_Mymensingh_Muktagasa_2023
GAAATCTTTCAATCACTCAACATGAAAGCAGCTGTAGGGGCACTTTACAAAGGTAAGAAGCGTGAGTATTTTGAAACATACACCCAACAAGATAAAGAGAGGATACTGTATGAAAGTTGCTTGAGGCTATACAAAGGAAATCTTGGGGTGTGGAATGGCTCAATCAAGGCTGAACTTAGACCCACTGAAAAGGTGCGTGCAAATAAGACACGAACTTTTACAGCAGCACCCTTAGATACACTCTTGGCTGGCAAAGTTTGTGTGGATGATTTCAACAACCAATTCTATTCGAAGCACACACTTGCTCCATGGAGCGTTGGAATCTCAAAGTTCTCAGGCGGTTGGGATAAATTGTTGAGAAAGCTACCTGACGGATGGATGTACTGCAGTGCAGATGGTAGTAGATTCGATAGTTCTTTAACACCATATCTCATAAATGCCGTGGCATCCATTCGTTTGAAATTTATGGAACCATGGGAGCTTGGAGAACAAATGCTGAAGAATTTGTATGCTGAGATTATCTATACTCCTATACTCACTGCTGATGGGACAATAGTCAAGAAGTTCAAAGGGAACAACTCAGGACAACCATCAACAGTGGTAGATAACACACTTATGGTGCTAATGGCAATGCGGTACTCACTACGCCGGTTGGGCATTAACTACAAGGATCAGAATGACAGATGTGTCTTCTTTGCTAACGGGGATGATCTGATTGTGTCAGTACCACCGAGTGATGAATGGATTTTAGATTCGTTACAAGAGCCTTTTTCTGAGCTTGGTTTGTCATATGATTTCAGTGAGAGAACAAAGGAGAGGTCAGAACTATGGTTTATGTCACACCGTGGTATTTTGATTGATGAACAATACATTCCAAAGCTTGAGCCCGAGCGCATAGTCTCAATTCTTGAATGGGATAGAGCTGAACAACCAGAGCACCGACTTGAAGCTATCTGTGCGTCAATGATCGAAGCGTGGGGATACAAAGAGCTACTGCATGAGATAAGGCTTTTCTATAAGTGGGTGATTGAGCAGGCACCTTATTCGCAGCTCGTCGCTGAGGGCAAAGCGCCATACATTTCAGAAACCGCACTGAAGTGCCTTTACACAAGCAAACATGGAGAGGATGATATTGGCACATACCTAAGAGCACTCATTGAGGGTTCCAAGCAAGAGGAGTCTAATTTTAACGACGGTGAGGTCACTCATCAGTCAGGAGAGAGTGTTGATGCTGGGCGTGTTAAAGGTGAAAGTACTTCAGGGAAACAAACGGAACAGCAGACGTTGGAAAGGAAAAATAAGACAGACGGACAGACTCGGGCACAGTCTCGTCCAAGTGAAATGGAAGTGCCCCAGGTTAGAGACAGAGATGTCAATGTTGGAACTACAGGAACTTTTGCAGTGCCGCGTCTTAAAGGTATCTCTTCAAAACTGACAATACCAAAGGTTAAGACGAAGGCCGTAGTCAACCTTGAACATCTTTTGGATTATGCCCCTGAGCAAATACACATAAGTAATACAAGGGCATTGCAATCCCAATTTGCATCTTGGTATGAGGGCGTTAAGAGTGATTATGATGTCACAGATGACCAAATGCAAATAATTTTGAATGGTTTAATGGTTTGGTGCATTGAGAATGGAACCTCACCAAACATCAATGGCTACTGGGTCATGATGGATGGAGATGAGCAAGTTGAATATCCAATAAAGCCGCTGATTGATCACGCCAAACCATCATTCAGACAAATAATGGCACACTTCAGCAACCTTGCTGAAGCGTACATTGAAAAGCGCAACTCTGAGAAGCCCTATATGCCAAGATATGGGCTTCAAAGAAACCTTACCGATATGTCATTAGCGCGATATGCTTTTGATTTCTATGAAATGACATCAAAAACTCCCGTTCGAGCTCGTGAAGCACACATTCAAATGAAGGCAGCCGCATTACGTGGCGTCAGCAACAGGATGTTCGGACTGGACGGTAGGGTAGGCACACAGGAAGAGGACACCGAACGGCACACCGCAGAGGATGTAAATAGAAATATGCACAATCTGTTGGGCGTTCGGGGAGTATGATTTTCTTTTCAGCTTTTAACTAGTAATAAGTAACATATTATAGTATATGTAACTTGGTTTATGTTGCTGATCATGCATATTCCTCAGTGTGGTTCCCACCATAGGTTATGTGTGCTTAGTTCCATACTATTTTATATATGTTATTTAGTACTTTTTATTTAAGTAACTGTGTACCCCCGCCTCATTCTAGCGTGGTTCCCACCTTAGTGGAATGCGGCAACAAAGACTATTGTTATGATCCATGTAGGTGACTCTTTG

>Bee_associated_potexvirus_BD_1_Apis_mellifera_Mymensingh_Muktagasa_2023
GCCAGGGTTCTAGTTCGCAAAAGGATTATCCACACGACGACACCCAATCAACCACCTCCGACACCGAAGGGCCAGATCCTCCAGGAACTGAAGACAAAGTGAAAATGGGGTCTGCAGACGAGGCAAAGGAAAGAAGCCGTGAATGCTCGACTCATCAAAGCTCGCCTTCTGCCACTCAAGGAATTAAAAGAACGCTAAACTGCCCCTGCGGAACCGCACTACACATCAAAAACAAAAATTTCCCAGAAATTCCCGTACTGTCCCATGAAGACCGATTAAAGGGGAGGAAAGCATCCTTCTACTCAAAAGATGGACTTCCCTACACCTACAACGGAGGCTCCCACAAATCCAAAGGTTGGCATCAGTGGCTTGATGCAGTGCTTGCGGCCATTGAAGTAGACGAGCCACTGCCCTACTTTAACCAATGCCTTGTTCAAACATACGAGCTGGGCTCTTCCATCCCCTTCCACAAAGACGATGAGAAATGTTACGACCCTGACCACCAAGTTCTAACTATCAACTTGAAGGGCACCGCAGCATTCAAAATTTCATGTAAAGCAGGCCACGACAGCATACAGCTGCAGGAAGGGGACTATCATCTTTCTCCACCTGGGTTCCAAGTGTCCCACAAACATGCTGTCGACTCCTGTTCAGCCGGAAGGATATCATTAACCTTCAGAAGCACGGTCAAACAGGACGTGTACCAAGACGGAACCCTCTTAGCAGACGAATCCAAACTGCCGTGGAGAGCCTGGCTGAAACAATTAGCAAATCTTGGCTTCCAGGGCAGGCAATTACAATATGACCAAAACGGGGCACTAATTTCTCCCATAGAACAGATTCAAACTCTGCCCAAGGTCTACCCAAAGAACGTCAACCCAGCATTGCTAAAAATGCTGGATCAAATCGCCAGATGCCCAACGACATTTGCCCCCAGCGCGCTTAGAGCCAGAGCCTACTCATCTGATGTCAAAAACCAAAGAATTGGTGCCCTACTCAGATCTCAAGGAAAAGAGTGGGGACTACGCTTTGATGCTCTTGTTGAAAATGGCTCCAGAGAAATCGCAGCCTCCGTTATACACGGGGCCGGGGGAAGTGGGAAGTCCAGAGCACTTCAAGACTATCTACGAAGCTCTGAAGATGAGGACGTAACAGTTGTGCTCCCCACGAACGAACTCAGAATGGATTGGCTGAAGAAGCTGCCAAAAATAAAACAAGATAAGGTGAAGACTTTTGAAAAAGCCCTCTTATCCCCACCAGGCCCAGTTGTAATTTTTGACGATTATGGGAAATTGCCAGCGGGGTACGTTGAGGCTTTTTGCTTTATGTTCTCCAATGTTGAACTGATCATCCTCACAGGCGATTCAAAACAAAGTGTGCATCATGAAAGTAACGAAAATGCCAATACCAGCACACTGGAGAGTTTTGTTGGAGAAGCCAATAAAATATGCCGGTATTACATAAACTCCACGCACCGCAATAAGAAAGATCTGGCAAACAAATTGGGTGTGTACTCTGAGGTCACCGGCGTTACAAAAATCTCAATAAGCACCACAGTCATCCCTGGACTACATCTTCTAGTCCCATCTCTGTTCAGAAAAAAAGCATTCAGTGAGATGGGACACAAAACTTCCACATATGCCGGCTGCCAAGGGATAACCGCTCCCAAAATCCAAATTTTGCTCTCAGAGGAGACGCCTCTCTGCTCACAAGAAGTTTTGTATACTGCGCTTTCCAGGGCTGTGCACTCCATACATTTCGTAAATACTGCCCCCCAAAACCCAAGTTTCTGGGCTAAGCTGGAGTGCACGCCATACCTAAAAGCTTTCTTAAGTACCCTGAGAGAGGAAAATGCCCAAGACCATGCGCCAAGAGAAGCCGGACCCACCCCCTCAACTCCCCCAAAGACTCACATCCCAATTGACTCGGCGATGCCCCTTTACGAGAATATAATAGAGAACATGCCAGAGAAACACGAGAGGGAGATTTTTAAGGAAGGACGGGGCCACAGCAACTGTGTGCAAACCGAGGACAAATTTGTACAAATGTTTGCACATCAACAGGCTAAAGATGAAACATTATTATGGGCTACAATAGAGGCGCGACTCGTAATAAGTAACCCCAAGGCCAATTGGCAAGAATATCTGGAGAAGAGGCCAATCGGGGATATTCTATTTGCCTCCTATAAAAGAGCAATGAAACTCCCAGAACACCCCATTCCATTCGAGGAAAAGCTCTGGGAGTCCTGCATCCACGAAGTTCAGGGAACATATCTGTCCAAATCTGAAAACATGCTAATCAATGGAAAAGCAAGGCAGTCCCCTGATTATGACCCCAACGTGATTTCACTCTTCCTTAAATCTCAGTGGGTCAAGAAAATCGAAAAACTCGGAGCTGTGAAAATCAAGCCTGGCCAGACTATAGCTTCCTTCCACCAGGCCACGGTCATGCTTTTCGGAACCATGGCAAGATATATGAGAAGAATGAGAGAGATTTTCGCACCAAAGAACATAATGATTAATTGTGAAGTAACCCCTGAAGCCCTGTCATCGTGGGCGGCCGGAGACATGGGTTGTTGGCAATTTAAGGGCCCCGCCCTTGCCAATGACTTCACTGCCTTCGACCAGTCTCAGGATGGGGCAATGCTGCAGTTTGAAATCCTCAAGGCTAAACACCATTCCATCCCTGATGACATCCTTGACGCATACCTCACAATTAAGACAAATTCAAAGATTTTCCTAGGTACTCTATCAATAATGAGGTTAACTGGAGAGGGTCCCACGTTTGACGCAAACACTGAGTGCAACATTGCCTTCACGCACACAAAGTTTGACATACCAGAAGGAACTGCTCAGCTATATGCTGGAGACGATTCGGTCATAGACTACCTTCCCCTGGAGCGTCCTAGTTTTAAAATGATCAAAGAAAAAATGAAATTGACCTCCAAACCTGTGGTCTCCATGCAGCAGAAAGGAGATTGGGCTGAATTCTGCGGCTTCAGAATCACCCCAAAGGGGTTAATTAAAGATCCGAAGAAACTGCACGCCTCACTCATGCTGGAAATAAAGAAGAAAAATACAAAAAATGTTCTAAGAAGTTATGAATTGGATCTGGCCCTAGCATACCAGCACAAAGATGAACTGCACAATCTACTCAACGAGGAGGAGCTCCGATATCACTACGAGACGGTTAGAACGCTAATTAAGTCAGGTGGTGGTGAGGTTTTGAAAACTTACCTCACCAAAGATGAATCTCTTTATTAATCTGCTCGTAGAAAACGGCTTTGAGAGAACAGGCGAACCACTCTCACAGCCCTTGGTGGTGCACGCAGTCGCAGGTGCCGGAAAAACTTCCCTAATAAGGAAGTATCTCTCCCTAAATCCAAATTCTTTAGCCTTCACACACGGGGTGCCGGATAGAAGAAATCTTTCCAATCGCTATATTCGGCCCTTCGATGATCCTGTTCCTGGATACTTCTGCATACTTGACGAGTACTGCGCGGACGAATATAAGGACAAATGGGACGTCCTTATTGCTGATCCCCTTCAACACAACAATGAACCACTCCAGCCCCACTACATTAAGAAACAAAGCCACAGGCTAGGGAGGGGCACACAGGAACTGCTAGCGGGATTAGGCATAGATCTCATAGGTTTGAATGAAGAAGAGGAGATTTCCATAACTCATGTTCTGGAAGGAGCGATCAAAGGAACAGTGATAGCTCTCGAACCAGCTGCCAGACACCTTCTAATCGATCACGGTCTAGTCCCACTTTGCCCCAAGAAGGTGGTGGGAGCTGAATTTCCCGAAACAACAGTGGTGAGCATCAAGCCACTAAGGGACGTCCAAGACACCGCCAGTCTTTATCTTGCGCTAACCAGGCATACCAAGAAGCTCAATGTCCGCACGACAGGACTTCTTAACGGCACCCCCTAATTACTCAAAGGCTTATCTAGCAGTAGCTGTAGGTGTAGGTCTGGCATTAGTTTTACATTCTGCATTAGTTTATAGATTACCCTCCCCCGGCGACAACATTCATCAACTTCCATTCGGAGGCTCATATCAAGACGGGACCAAACGGATTGTCTACAACTCTCCAAGAGCCCAAGCAAGTGTTTCAAAATCAACCGCCGCCATAGTCGTGATCCTCTGCCTTGGCCTCCTTCATGTTTTCAAGAGTAGAGCTGGCTCTGGCACTCGCAACAACTGTGGTTGTCCTTGCTGTGCTTAACTGGTCCCAGTCAGCACGGGCCCCCTCCTGCATTCTAAGATTTGACGGATCTTCCACCCTCCTTCAGGGGTCTTGCTCTGACTTAGACCCCAGAGTGGTCGAGGCTCTAGCCAAATCTCTAGCCGGGCTTAGGTTTAGGTAGCTTTCTCTATGAAAATTTTAGGATGTCTACTCCATTTCCCGCCGTCACACCTGAACTCATGGCTGAGCTCAAGCTGGGCCCCTCCTCAAATCTACTCCCCACGAGTGACCAACTTAAAACCATCTCCGACCTCATCGTGGCTGCCAAGGTTCCCGCTGCCAGCACGACTAAAGTAGCACTAGAGCTTGTAAACTTCTGCTATGACAATGGCTCCAGCTCATACACAGCGATTCAAGGCCCCTCCTCTGTGGAAGGCGTCACCCTTTCCCAAATCGCTTCAATAGTCAAGGCCTCCGGAACCTCACTCAGAAAGTTCTGCAGATATTTTGCGCCAATAATATGGAACATCCGGACAGACATAAACCCTCCAGCCAATTGGGAAGCGGCTGGCTACAAACCGGCGGCCAAGTATGCAGCTTTTGACTTCTTCGATGGCGTAGAGAACCCAGCTGCAATGCAACCCCCACAGGGACTTGTGAGGTCACCCACGCAAGAGGAAAGGATCGCTAATCACACCAATAAACAGGTCAACCTCTTCCAAGCCGCTGCCCAGGATAACAACTTCGCCTCCAATTCCAGCTTCATCACCAGAGGACAGTTATCCACCTCTTCCCCCACCATCCAATATCTGCCACCCCCCGAGTAGACAAATAAATTAGTTTAGCTGGCCCATTGTTTTCGCAATTTTGTTGGGGCCCTCGTTTTCAAAATTGCTTCCGCTTACGTACACTTAAATTACGTCCTAGTTTTTGTTTTAACAGTATTTTCAAAAAAA


>Bee_associated-potexvirus_BD_2_Apis_mellifera_Mymensingh_Muktagasa_2023
AAACAAAACAACTCAACTCAAAAACAAAGTTAGTTGCCCCAAGGCTCTTAGGCTTCCATCCCTGGGTGTGAAAACACTGATTGAATAAGGCTTCAAACCTAGTAAATCAACGAGATGGCAAACATGAGAGCTGTTTTCGAGCAGATAAATGACCAATCACTAAAGGCGGTAATACAAGAGGAGGCTTACAGAGAGATCAGGAAAACTCTTGCAAATACAAAGGTCTACAACCCATACGCCCAAACGGCAGCAGCGGCTGACTGTTTAGAAAAGTGTGGAATAGAGACCAACCCTTACGCGGTAAGGGCGCATACACACGCAGCCGCCAAGTCACTGGAGCTTGACCTATACGCTATCCTCTCATACACACTTCCTAAGGAAAACCCGGTCACTTTCCTTTTCATGAAAAGGTCAAAACTCCAATACTTCCGAAGAGGTCCACAGCACAAAGACACCTTCATCAACGCACACATAGAGCCGAAGGATGTCACGAGGTATGAAGTCCAAGATCTCTTCAACCCCCAAACTACCCCAAAAATCCAAACAGAGGTGGCCTTCATGGGTGACACATTGCATTTCCTCCCACAAAGTGCTATTCAAACAATCTTTTCCAGCTCACCCAAACTCAAAACGTTATACGCCACCCTGGTGCTTCCGGCTGAGGCAAGACACAGGATGCATTCGCTACATCCAAGCGTATACGAGCTAGAATTCTTGAATAACCACTTCCTCTACAAGCCTGGAGGCCATGCGGGAGCCTCATACTGCCACGAGTACAAACAACTAGATTGGCTCCTGTACTCACACTTCAGGTGGTGGGATAACACGGGAAGAATGCACACTGTAACATGCCAAATTTTAGAGTCAAAGTGTGCCAATCACTTATTCGTCTTTACGAGGGGAAACTATCGAAGCCCAGAATACAGGACTTTCGGTACGGAGACGAAATACGTGACAATGCCCCCTATTTTCCTCCCGAAAAATTTTAACGCTAGGCTGCCGATAAAAAAAACTGTGGCGCAACAACTGTTCCTATACGTCAAGTCTGTCAAAGGGGTAACAGAGAGGGACATCT

>Bee_associated_nepovirus_BD_1_Stingless_bee_Chittagong_2023
ATTCCATTGGGCGCAGCAGATTTGCTACGCAAGGCACATGCCTCCATTGCGTGCCTAGCAGCTTGGGAAGAACCAATTCCCAAGGACGCACACCTCGGAGAAGTTCGCTTCATTGAAGTTGATGAGCATAAGTATGCCTTCAACATGTTTGGAGATGTGCGTGAAATTAAAGAGGATGTCCCTCCTTCGTGCAAAATTGATCATGCGAAGTACATGATGCATATTAAGGAGAGATTTAACAAAGACATCCCAAAAAATGAGTATGGAGTCCAAATGCAATTCGATTGGATGGACGATTTAGTCTGCGATTTCTTGGATTCTTTACTCAGTGGTAGTTCACATGTTGACAATGTTAAAGCTTTAAGTGAAACTGCCACAGACTCCCAAAAAGCTTTCTTTTGTGCTTTACCTCTGGCAGACCGCATTTATTTGCGCGTTTTGCAAATTCAGAGGGACTACACCATTGAACATGGTGGGCATCAAGAAAAAGGAAGCCTGAAATCCAAAATTTTGCGGGGTGCGCGCTCTTCATATGAAGAATTGAAGAGATTAGGCAAGCCCCTTATTGACTTTGCTCTAATAGTTTTAGCTTTAATTATTATAATAGTTCTGTTTTATGGTTTTTTTAGTGTTTTATGTAGTATAGTTTCTGGGACTCTGGGGCTTTTTGGTTTTGCCTCAGCGATATCCCAGCTAGACACACATGCGGGTGAAGAATCTTCAGGAGAACCACCCAAGAGGATGCGACGTTCCAATGTCCCACAGAATTATAGATTCATGGACGTCCATTCTTCCATCGTAACGAATCCTGATGTACAATTTGAAAATATGATTGTGCATATTGGCTGCAATATCAATGGACAAGATTATTTGATACCAGCCCTTCGTTACTTTGGACCGCACTTGGTGATGACAGGACATCAAGCCTACATAATACCTGAGGGGAGTCGTGTGTCCCTCAATTATGTAGACAACCAAGGCCAAGAGAGAGTGCAATCTCTAACTTGGAGACATTCCGCCATTCGTTGGGATCCCAATGATGGTTCTGAGAATGTCCTAGTGCACTCTCCAGTGTTTGCCCGGATTGCAGATCCTCAAAGAGGTTTGCTATGTCCCTATGCCTCTGAGAAATTAGGCCAATACTTTGAAGTATCTTTTATTTCTCTGAGACTAAGGCAACCGGGTAAGACACAGTCCTTCTACTATAAGAAGTGGAAGGCGACAGGAAACATTTGTACGAGACCCACTGAATTTTCTGACGCTTATATTGGTGGAACGTACAAGAAAATGGTCGGCACTCATATTGCTTCCCGCGGAGCAGGAGAGCCCAATGATTCTGGCGCCATAGTTATTGCAACAATTGATGGTCGGCGCCAGATTATTGGGCTGTATTGCTCAGGGAAGAATTCCTATAATGCGGCCTGTTTCCTGCCGGATCCTCCTTGTCTGGATACTCATTTTGAATTATCCTACATTCCAACAAAGGAGGAGAATCCCCTAAAATCCAAAGGGTGTAATCTAGTGGGTGAATTGCCAAAGTCTGAATCAGTGCATTTACCTACTAAGAGCACCTTGCTTGAAGTCCCCACTCAATACAAGTTTCCATTTGATGGGGCAAAGGTACCAGCAACCATATCTGCCAATGAGGAATTTGATCCTTATGCTGCAGGTATGGAGAAATTTTCTGATCCTATGCTGGACCTTGAAGAAGACGTGCTATCTGCTGTAGCCGTCGAGATCACAGAAGAGTGGGTAGATGCTGATTCCACTCTCCTGGAAGATGCTTCTTTAGAAGAAGCAATCAATGGGGTTCGAGATGAGGAAACTCAGTCTCTAGAACAGGAACCTCTTGTCAAGTCAACGTCCCCTGGTTATCCTTTCGTAATCATACCGGGACAAGAATCAGGCAAGTGGCCCTATCTGGAGACTGCTCACGTCCCCAACACATATAAGCTCAATGCTTTCGCTCAACAAATGTATGACCGTCTTGATAGGCAGTCAATGGTTGAAGAGCCAGAGCTGGTATGTATGGAAATAGCCAAGGATGAGCGAGTTGATCCATCAAAAGTCAACAAGAAAACTCGCTTATTCTCTGTGCTCCCTTTCCATTATAATATACTCCTGAGGAAGAAATTTATGAACTTTTGTGAGTATATTAAAAAAAATAGGCATCAACTCTCCTGCCAAGTCGGAACTAATGTTTATTCAAGAGACTGGCAGGAGATATACCGTCGTGTGAGAGAAAAGGGCTCTAGAGCTCTTAACTGCGATTATAGTCGCTTCGACGGTATACTTAGTCACCAAGTGCTAAATGTTATTGCAAATATGATAAATTCGCGCTATGGTGACTCCCCACAATCCAAAACCCAGCGGAAGAACCTTTTGATGGCCACCATTAACAGATATTCTATTTGTGGCTCTAAAGTTTATGAGGTTCGCGCTGGCATGCCTTCTGGTTTCGCATTAACTGTGATAATCAATAGCATCTTGAATGAGATATTAATTCGCTATTGTTATCGCAAGTTGGTGCCTGAGATCGAAAGGCCTTTTTTCCGAGAGAATGTGTGCCTGATAGTTTATGGAGATGATAATCTTATCTCCTGGAATTCATCTCTCGAGGGGTTTAGTGGTGCAGCCCTAAAATCCATGTTGAAGCAATATGGTGTCACTATTACTGATGGTAGTGACAAAAATGCTTTGACTTTGGAAACAAAACCACTGGAGCGTCTTGATTTTCTGAAAAGGCGCTTCGAATTAGGCTCAGGAGAGAGAGTATATGCTCCTCTAGATCGCACTGCGATTTTAAGCTCTCTCCATTACGTTCATGCTCAAGGGGGCACTGCTGGTCTTTTGACAGCCCTCTATCAGAACGTTCAGAATGCTCTTTTTGAATTGAGTATTCATGACAGAGAGATCTTTTCTGCTGTGAGGAACTTTTATATTGTAAATAATATTTTTCCAGCGGAAAAGCTGAGAACGTGGGATCAATGTCACGCAATGCATGATGCACATTACCATTGTGACAGGCCATGGACTCCAGCCGAGGTCTTGGATATATTGGTTGAGCCCCAATTCAAGTCGGCTATGCTCTCTGTCGGTCCAGCAAATTTTTGTTATCCTGTGTGTAAGAATTTCTTTATTGCTGGACCAAAATACATTGTCACGGATGCGCAACGTGACTTTGTTGTTGATTTGGGAGACAAAGTCCCCTACGGCCATGTAACCACTTGTGGGATACATTATCCTATTCGTAAGGCCGTAGGGGTTGGTCGTCTTCCTACGCGTGAATGGGGACTCAGTCTGAAGAGTCCCAAAAATGCCGTCCATAGGGCGGTTGATAATGCGCTCTCTGATGGTAAGAGGATAATCATCAGAGGATTTCCCCCTTATGCAGATGCCTGGGTGTGTCTCACCGGTCTGCAATTGGGGCTAGGTCTGAATAAGCTTCAAGATATAAAGTATCTTCAGACCAACGTGTGTCCAGACTCCACTTTACATTTAGATCATTATTTTTTGGGGTCTGTGACAACTTCCGGAAGCACATGGTTTAATGTGGGAGAGTTTAGTCCAACCGCACCTCGTGGTATTGGTATAGAGCGCGGGTGTGACTCTACCTTCCCACAATTTTCCATGGAGGAATCCTTCTTCCGGCCAATGACTCTATTTTCTAAGAGGGTTCAGATAACTGAACCAGAGAAGTATTGCGAATATACGCTTAAGGCAACGCGTAAATGCAATACTCGCTGTCTCTGCCCCATAATCAGTTATACAAAAACTCTTCTTAGTACCGATGAGTCTGAAAGAACAGACGCTCAAGCCGAGCTCTTAACTAGAATGGAAAAGCAGCGATGTTCTTTCTCCTTTCACTAGGTTGCTTGTAACCTAGTATCCTTCTCCACTCGGGATCCTGTGATGAGTGGTTGTATATGCTTAGGTTAGTTTTACCGCTTTCTTTGTGAGTGTGCCTTAGTTTAGCTGTGTGTTTTTCTGTGGCGATAGTGAAGGTTTGCCCTTTTACTTCACTTGCTTAGTCGGGCACAAAAATATTTTCCTTTTATTTTGTGTGCTGAGTGCA


>Bee_associated_plant_RNA_virus_1_Apis_mellifera_Shatkhira_2023
GTCATAAACGTCAAGGGTAAATGTTATGGTATAGAGATAGTTTCTAGGGCTGGTCCAATGGCGTGTGTTAAAGTGTACGCAACGGACAATCCCGAAAAATTTACGAGAAACCTATCTCTACCAAAATACCTACAGACTGTTAGACTGTTAGATGTTAGGAGATCTGTAGATAAGAGAACTAACACAATAGATATGAATGGACTTGTATACTTCCCAGTCAGGCTCGAAGAATATTTGGAGGCTCTTAACTATTCTCTAGATTTATCTAGGGAATCTTTGAGCCCTAGAAACATAATGTTGTATGCTAGGAGGAGAGTTGCTGGATTGTCTCTGGTAACTAAACAAATTGCACATACATGGACAATAGATGCTGCTAACATACCAGATTTTGCACATGATATTTATCTCGTGGCTTTGCACACATTGCTAGTTTTTGATAGCGCTTGTGATCAGTTTAAAGGTATGGATGATAGCGCAGCACGTCGATTTGTAATGAGGAGCGCTGCAACATTAGGCTATCCCCTTAAGAAACTTTTTGAAATTTTCCAAAGTAGTCGAGACTTTCTTAAGTACATAGTAAAAGACACAGATAATAGTAGTTGGCAGGATGAGATGGGTTACGGTTCCACAAGAATGTTAAACTCTAAACTATTTATTGGTACCAATCCTGAGGATAGACTTGACCCATCGTACTCTATTGATGAAGAAGCAGATGAGGACAGTTCACCGTGTTTATTCTGTGCCGAATTACAAATGTTCTGTGGAACACAAAAATTTACATGCACTAGAACAATAGATGAAGATTTTGATTTTGAGTTGGGTCTAAACTCTGAACAACTTCGCAACCTGAGATCTAGTTTAAGTGCTACAGACAATGATCCTGTTGGATTGAAACAAGTAAAAGAAGAAGCATTGAAGAACGTGCCTCCTGCTGAATTTTCAACACCTGTAAAGATTCAGTATCTATGTGGACCACCAGGAACTGGCAAATCACACCTTATAAGGGCTATTGCAACCAAGAAAGATCTGGTACTAGCACCCTATTCAAGACTACGTGAAGATTATACTAATTTTACGCATCCAGTTACTGGTGCTCGGTGTAGTTTGAAATTTGCTACACAACATTCAGGCATGTCTTCACTGAACCATGGAAGAATCTTTGTTGATGAGTATACGGCCTTTCCATACGAGTGTCTAGCAGTCATAGCTTTTAGATGTGCAGCTAAAGAGGTCATACTTGTTGGTGACCATAGACAGCCTTCAATTATAGATACAGTTGAAGGTTTGGCCATAACCAAACAGATACCATTAGCTAGAATAAGGAAACATGAACTTATAAAGAATTATCGTAACCCAGCTGACACCGTATCCGTGCTTAATACTTTGTATGCTTATAATATGGAGGCCACAAACACCCGTAGGGGTTATAGTTTTGATACCGTAGATAATTATCATAACTATTCCTCAATGACACCTCTATTCTTTAGACACCAGACAGCTGAAAGATTTGGTGTCTCTAGGGGTTTTAATGAAAAAGTTACTGTTAGGGCTAATCAGGGAGCAACATACGATGATGTTGCTTTGGTTGTTACTAACTCGGATGCCGATTTGTTGAGAATGCCATCCTTAGCTATAGTTGCGTTGTCAAGACACAGAAATAGATGCGTAATTTTGCATGAGAACAATGATGAGGCAGCCATTTTTGCTGGTATGATACGTGGTGGAATTAATCAACCACCACCACCACCACCGAGAGATGATGCTTCATCTAATGATTCGGATTCGGATGGTGATGGACCAGATGTTGCACCAGTAATTGTAAGAAACACAGTTGGAAGGACAGTTAGGATAATGCCTAATGATAGAGTACAACACATTGAACCTACCGAAGAGCCGGTAAATATTACAATTGAATCACTACGTATGGCATCAAACCAAAACACAGTAAACAACCAAAGTAACAACGAACAAACTAATACTGATGCAACTCAAATACATAGTGGTGGTGATGCACAACCTGAACAGGTTGTAACAAATGTTGGTACCGACGTTGATGATATAGATCCAGATATGCCGGAACTAGAGACTGATTCAGACATAGTTGACCGTGAAATGCTGGTTGATACTGATGTTTCAGCAAATATTCCACAAACAACACAAATTAACGTACCTTCAACCAGCACTACTAACACCAATTTGTTGGCCTCAAGTGACATAAATACTAGTAGAGGACTATCTTTATCTATTCCCGGTGTTTCCAACGGAACACAAAGTAACAGCATAATACTTAGAGAATTATTTAACTACAATAGCAATATTAGAAACTATTCAGTTAATACAGGTAGGGATGTTGCATTAGTTAGTGGTGTTGGATCTATAATTATTGATGATGTTGATCAATCAGAACATGAGGTTTTGAACAACGAACCGTCACTGTCTATAACTACCACACTTGGTGACTCTAATGTTAGGATACCTGTGCCAAGTGAGAATACTTGCTTGATACGCACAATTAGCGAAGTAACCGGTAGAACCATGGAAGACATATGGGTTGACTTAGTATCTTGTATCGGAGGTGATATAACTCAGAGGGTTAGCACGGTTGGTCTTAACACTAGCGATCTTGATAGTTACATGAATAGGATACAAAGAAGATGTAGACTGATAAGGTCCAACACTAACGGTGAGGATGACCAAGTATACACAATAGGGTCCAATGGTGACTTCATTGGTACTATAAGATTTTCTGGACCACCTAATCTCGGACATTTTGAAAACATCCAGAATTCGACGGTCCAAGCGTCAACTAGTGAAAATGAAAATAATGACAATAACGCTAGTGCTACTATTACAGAGAGTGTTAGAACAAATCAGAACACTAGTGGGGTAGACAATCAAAACATGGTTGAGACAACTGCACCAGCTGTGATCCCAACAGGTGTGCAGAATGTCGAGACAGCCACACAACGAACTGTTCAAACCCCACAACAGGCGGTACTTGAGATGTTGAACAACATGTATACAAGCTACTCTCAAAGTACTTCGACTAGTACTTCAGCTGTTGCAAACGTTACAACAAGTTTTGGTAATAACAGCAATAGGATGGGAGTTTCAAACCAAGTTGTTGTGACTAGTGTACCACAGCAAGGTATTACTTACACACCATCTAATCAACTTACTGTACCACCAGTGTTGAGTACACTACCCAATATAAATACCACGAGGCAGAGTGTGAGACCAGTGAATACGAGTGCAGTTGAGTCTGTAGATAATGCTTACATGCAAACAGCATATACTGATTATGGGGTACCTTACTACGCACCCACCATAGACTTGGTTAACCAACCAAATATAGTTGGTACTAACGTGGGACGTAACAATAATACGGGTGGTATAACTGGTGGTGACAACAGAAATCGAACAACAGTCAACTCATTTAGTGGTCAAAGACCACAAAATTGGGCCGGAGTTGTTAGAGGAAACTATAGAGGTCGTGGTAGGGGTCAAAGAGGTCATGGTAACAACAGAGGTGGCCGAAATGGGCCAAACTTTAACAATCCTTCATTTCATCCAAACCAATCCGTAAGTAGACCACATGGTCCTGAGGCGTTTAATAATCTTCTAGTTGCACCTTACAATGACCCTAGTATGCTTGTAAATGCTGTTAGGTATGTATTGAACGCATATTTACCACAGAGAAATAGTCCACAAGTGGATGAGACAAGGAGGCATATAGCTCAACTATTACTAGCTTCAGAGCTAGGTTTAATACAGTTACAAAGATTGGCACAATTGCTTAACTCTGTATACTTTTCGTTCCACCCAAGCAATGATTCACCACATTGTATAATGACAATGGAACAACTTAATTCACACCTATGTACAATAAATCTGATCATTGCCTCAAGAAGTAGTGGATTTTCATTAAGGTACTTAGGATCAACTGGCATCGTAGTTACCACTCAACCACCAGTTGGGAATATCGGGGATACAAACTACGTCGAACAACAGATTATTGGTAGTGGTAGACAACAGCAGAATAGTTTGTTACTTACACCACAGGCAATAGATCAAATAATTGGTGTGGGAGCAAGTACAAACACAAATGAAAGTGGGCAAAATGCTCAACAAACAGTGCAGACACAACTAGACAACATGGACCAGCCTATTGAAGGTCAACCAAGCGTTAATGCTTATCATATACCAAGTGTTCAGGTCAATACTAATTTGGTATATCCTGGACTACAAGGTAGAGTACTACAACAAGTAGGCGTTGTAATAAATGACAATGTTTTGAATACAATAGAAAATATGAGAGTATCAAACAATAGAAGTAATCAACTAACTACGATCGGCATTAATGAAGCAGTAATGACTTTGTATAATATGTTTGACGATTTTGGGCAAGAAATTGATTACTTGAATACAGATGGTCAAACTGAAGTAAGTAGACTATCCTTTTCTAATAGAATAAGACTGTCTGCAAGGCGTCATTGGTTGAATTGGTTCATCAATAATTTTGGATCAGATATGCTTGATCAAAACATAGCCGATATAATCGATACTGATCAAAATGACGATGATGATGGACGACATGGACATGACGATGATGCGGGCTATACAGCCCAACAAAATCAAAATTATGATAACCAAAACCAAAATAGAGAGACAAGGCCTAATCAAAATACCAACTCTCCTGACAATTTGAGTGGTGAACAAAACCAAGTCTCATTTTCAAGAGAAGTCCCAGACTATACTGGTGGAGCTGAAATCAACATAGTACCATTATCAAAGAGGCACGTAGTTGAACCACTAGAAATAGACTATGAACCATATGGTGATCAGGATACTGAATTCACAGCATACGCTAGACACTTCTTGGATCCAATTAAAGTGACTACAAGATTAGTAGTTGTTAATGTGCATCCAAGAGAAGCTATAGTCCCATTGGAACTCGCTTCATATGATGCATTTAGAATGTTAAAGACCGAGTTTGCAACAATGGACGAAGATGATTTTACACTTACAAATCAAGAATCTTTAGACTACATAGAGTCTGATTTTGGTTGTGGTGTATTTGACACTACAAAGCTAGATAATCTTAACCCAAGAGGACATCCAAAATCCTTACAGGAGAAAGCATGGTCCTTGTTGGCTGTCTCACCTGGTGTAACATACTTTAAGAGCAATTTGTCGCAATCTTTGTCATGCTTACAAAGTAGGTATTTGACCAAAAAGATGGTTGCAACCTTCAACCATGAAAGCATAGATAAAGCAAATGAAATAGCTGATTTGTTTTGCTATGAGCACATGTCTATCAACTATGATATATTTAATGACGAGGATTTGTACACTACAATGATTGAATCAGAAAAAGCTATGAAACAAAAGAACTACGACAAACAAGTTAAATTTGAAATAGGCGGAGATGGCGATGTTAGATTTAGTATGAAGGATATTTTTAAACCTTTTAAAACTAATATAAACCTGTTTAAAGCTGGACAAGGTATATCAGCTTGGTCAAGAGATAACCAAACCATTTTTCAGACACCATTTAGAGTGATTAATAAGCATTTCATAAACTGTTTAAAACCACATGTAGTGTATGACAACGGTATAGATGAGATTACCATGATGAATAGAGTGAACGCTTTATTCTCACTATTACCAATGTCATGTTTAAATGGGGTTATCGATGCAACAGCGTGTGATAGCGGCCAGAATAGATTTACACAAAGAATAGAGAGAAGAATACTAGAGAGGCTAGGAATTAGTGATGAATTCTTAAATTGGTATTACTCACTTAGAGAATCATACACATTGAAAGGATACGGTGTCACAGCTAAAATAAAAGACATAAAAACATCAGGCGAGCCAGCAACACTTCTAAATAACACTATACTCATGGCTTGTCTAATGAATTATCTTATAAGAGGACAAGGACCAAGTGTTATTGTCATAAAAGGTGATGATGGTCTTAAACGCCAAGCTTGTATAAAATACGATGATGTTGCTAGAAATAGTCTAAAAAGATTCTTAAAAATGGAGTTTAAGGTCGATATAGATGTACCCATAACCTTCTGTGGTTACTTTTTACACGACAGATTTCTTATACCAGATATAGTAAGAAAAGTTTTTAAAATAATAGGTCATAGGTTCAGAAACTATGAACACTTTGCTGAATATCAAAAATCTTTAAGAGATTGGATACTAGCATCAAATAAGCTTGGAATAAATGACATGTGTCATATAACTTCGAAAGCTTACAAAATAAGTCATACATACTGTTATGAACTATTCTTTGCCATTGTATCACTAAGTCATATATCAAGAAGGCAGTTCGAAAAAGAATTTACACTCCGTACATATGACTTTAATCAACGTTATTACATATCGCCAAAATGGAGTCAAAAGACACCATGGTATAGTGGTGATAACTAAAAAGGTCTATATAAAACCAATTTAACTCAATATTGTAAACCTATTAACAAGAAATCGAAAAACAAGAAAATTTCAAGAGATCAAGATGACTTCAATTTCCAAAGTTATGCTTTTCCTCCTTATGACAAATCTCATCACCCAAAGTGCTGCTGTCAGTGCCAGCAGCACGCGTACTGATGCTGACCAAGACCTCGAGTTTTGGTTTCGTGCTGGGCTCACTGAGAGCCAAATTGTGTCATCACCGGTTCATCCCGGCGTACAATTGGTTAAAAGACCAGTTGAAGATCCTCCAAGTGATATGGAGGACACTATTTGTGATGAGACAAATAAAAATATCTGCTTACCTCCCCAAAACAATGGGGATGATAACGAAGTTTTAGCAAAAACAACCACGATTTCTGCCGACGAAATAAAGGAGGCAGAATTTGTAACTACAACCACTCCTCCTACCAAAGATCCTAACCAAGAGTTGGATAAGAAGATAGAGGAGGAGAAAAAGGAAGAAGAGGTGGAATTCAAAGAAAAAGTCGAGAACAATATCATTGTAATCGACTCTAAAGATGAATTCAAATACACAAATGAAATCTTAGGATTTCTACGTAGTCAATCAAACAACTTTATTGATTACTTAAACACACCGGGCAATACAAGTATATGGGCAGCAAGATTCCACCAAATCCCTTTTATATTACAAAGGTATTAACAATATTAATAAGTTTCATTACTTG

>Bee_assocaited_Fusaviridae_sp_Apis_mellifera_Tangail_2023
TAGCCTGCTTTTCAATCGGCGCAGGCAGCCGGGGCCCTCATCAGCATCCTCCCAGAATGCCATCTGATTTTCCAAGTGCGACATAGGGCTGCAGCAGTGATCACTCTTCACTGTTGCAACCCTATGCGCATGAGGAGAGTCAGATGCCATTCTGGGAAGGTGTTGGTGCGGACTCTTGTTGTCATTGTCAGGGTTACCTGGGGCCTGACGATGACTTTGGTAAAGTCGAAAACACTCAGGTGTTTGTCCCATGATTAACAACTTTATCTTATTTATTTGGTGGTCAACAGCTTTCTTGCTGTTGTCCATTTTCGTGTGGGTTGGGCCTCTTGCCCTGTTTGCTTTACTTCTTAGCTTGTTTGTGCCCTTGAGCATTCTTGATTCAGGGCTCCTATTGATTGGCTTGCCAGCATTCCTGCCTTACCTCTTTGCAAGGTGGCGTGGCTCCTTGGATTCAGAGTTCCTGTTGGTGAATACGGTGGGTCCAGAGGAGGCCCTCTGGTATGATGTCGATACCTTCTCTGGCAAGAAAGTTGCGCAATTAGCAGGGATGAGGGGCTGGGACGAGCTCACACCCTGGTTGTGCGAAGTCCTCCCCACTGGGACTTTTGAGAAGGGTTCTGCAGGCGACCTCTTTTTAAACGAGGGTGCCTACACCTTTGCCTCTAGGTCGTGGTCAGCAATGGTCGTAGCACTCCATAGGTTGGCTCACCATAGGTTTGCCCCTTTCTTTTTGCTCAAGGCCCTTTTGGTGGGACTGGTGCTGAGGGCCCCTTATATAGGCCTGAAGGTTAGTTTGAAAATTGCCAGGCTTTGGCTGGTCGGCTGCACTTTTATATTTTATATGCCACACGAAATGGCACGAAAAATAGCAACCGGGGCTGTCACTCTTGCTTGCTTGTTCTTTGATAATGCCTTTCTCGATTGGTGCAAGTGGAAACTGGCCACTTTGGCCGTTAGGCTCACAGTGGTCATGCTTGATGTTCAGTTCATTGGGATCAAGTGGACCACAAAGAAAGGCTTCAAGTCAGAGGCTGAAGCCCGGAAGTTCTCGGCAGTTTTGAGGGAAGGCCTTATGCAGTTTTCCATTTTCGTCACAGATCTTGGGCTCCCCCATTACATAAGGGGTTCTCGTGAACCCAATGCCAAGGGGGTTCATGAGTCTTACGAGATGTTACGTTCATTGGGTTGGCCAGTGAATGTCAAAGTCACTGAGCCTGATGCTTCTGTGGTCCCTGATGACTGGGCTTCTTGGATTGTGTGTGGCACTGACTGGGCCCAGGGTATTCATAATATGAAGACATATGTGGACCATGATCTTGACAAGTTGCGCCTCCACGCAGTTGAGTTCAGAAGGTCGGAGGAGTACGCCTCCGTTGGTAATGAACTAAAAGCCACGTCAAGGTACTTCAGGTCCCCAAAGTACGATTACCCTGATTTGTCCCTCGATGATGTATGGTTCATGGTCAAGGACACCTTCATACACAGCAGGTTGACCCCTTTCAACCACATCATACGTATGTGGGAAAAGAGGTATGGGCTTGGTGCCTTCTTCAGGCGTCCTGGGTCAAGGGGCAAGATGAGAAGATCAGCCTTCATAAAGCAGATTGGTGGTTACGCTCCTTTGAAGCAGCTTTGGCGGCAAACCTTCGAAGTTGCCACAATGATAGTTCCAGTCTCTGCCGTTTCAGTTAAAGGGGAGGCCCTTCCACCAAATAAGTGGATGGCTGACAAAGTCAGGTCCATCATAGGATCCCCAATAGGGCATTACATCATGAGTACGATTTGGAATTATGAGCCGAACCACCGCTTTGCTTGGACAACCACCCCAACCAAAATAGGCATGCCACTTAATGGGTACTGGATGGCTGACCTCTACCACCGTCACTCACGCTGCCAGCATCATGTTGCAGGAGACATGTCGGACTTTGACTCGACCCTTTCGGGAGAGGTGACAAAGATGATTGCTGCCGTTAGGAAGAAGGGTTTTGAGTCTCACAAGGACGTCGATCGGATTTGTGACCTGATAGACATAGGTTATGATCAGCTCCACCATCAGCTCTTAAATACAACGTCCACGGGCAACATTTATGCAAAAGGGACGGGCTTGACAACGGGCCATTCATCTACCTCTATGGATAATAGCCTCGGGCTTCTAATCCTGTACTTGATGGCATGGAAGGAGTTGACAGGGTTGGGGGCCAGGGAGTTCAAGCATTTCAATGAGTTGTCAGACTATGGGGATGACCATATTTTGTCATATTTGAGTACAAAACCATCTGCCTGGAATTTCCGCAACATTCAGAAGACTATGGCTAGGTGGGGTGTCACCAACAGGGAGGAGGCCATGGGGTCTCTTGACACCATCCCATTCCTTTCCAAAACATCAAGAAAAGTGACTAATGAGGACAGGGTCATGTTCCAGAAGTTTGGCATCCCTGAACCGAAACGTGTGGTTGTTCATGACCGTGAGCGTCTAGTGGGCAAAATGGTCGCAAAAGTGAAGAACCTCGATCCTGTTTACCGTGCCAAACGTCTCATATCGTACATGAGCTTGACCCCTCATCATGAGGACGTTTACAATGGCATATCCGAGGTTTTGTCCAGGAGCTCCACGCTCAGGAGAGCAGTGCGGAAAGCAGGTCTCAAAGTGCCCACCTACCGGACTGTAGTGAAGCAATGGTACAACCCTTCTGTGCATGTCAACCATGATGTTATTGCAGAGGAGATCTCTGAAGGCCAGAAAGACCTGGTGATGCACTACGGACAGGTCACAATCATTGACTCCATTTCCGGAGCCCTTGCAATGGTCCCAGACCTTTTGAACCCGGCCATATTCAATTTCGGGTATTCCAAGCTCTTCCAATTGCAGTTACGCTCTTTCTTGGAGTGGCCTGTGGAATTTTTGACCATGCAAAACGGGATAGTGAGTCAGGCGGAGCTGCTGCGAGTTTTCCGCAGCACGGCTTACGAGGCAGTAGATCCCACCATTCACACTATGTCTGGTGCGAGCTACGACTATGGGGGACTCCTCATGCGCCATTGGCTGTTTTGCTGGTACAAGTCAAAGTCTCTAGCCCCATCAGCCATATCCTGGGTGGAGAAGTTTGTGGGGAAGATCAACTCCATTCAATTTATACTCAATGGGCGGGCAAACGTCTCCCTTGGTAGGCCAAACCCTTACATTATTGACATCCTGGTGATCTGTCTGCTTAACGTGGTACCTTCAATGCCTTTCCTGTCTCCACTCACGGCGGTGAAACTTCCACGTGCTGACTTGTTTCTTGATATGTTGTGGCAGATTTTCGTGGTCTTTGTCTGGTCTGGAGTGCCACCTAATTACAAGGAGCTTACACACTTGGCTCGGCAGCTCGACTCTCTACATGGCGGTGTGCTAGTCACTGCGCCAACAGGGACTGGCAAGAGCACCACCTTGATCAAGCACCTTGAATTGACGTTAGGGATGTTTTACAACAAAATTATTGTGATAGAGCCCCGTAGTGCGCTTGTCAAGAGTTTGGTGCCCTATTGCAAGGAGACTTTGAACATGAGTGCAACAGGGCGCACCATGGGCTTTGACTTTGATGGCAGAGAAAAGGTTTGGTATGTCACCCCTCAGGAAGCTGCCCTACATTGGTCTGAGACCTTTGAGGAGAACAACCTTGTTGTGATTGATGAAGCTCACATTGATGAACCCTTTTACGTTTTCCTGAAAGATGCACTTTCATCCATGCAGAGAGGCCACTTGCTTTTGACTGCCACTCCCACTGATGAGTTGTTGAACAAGGCAGTCTCAGAAGTGCCATTGCAACTGGCCCAACTTTGGACCGTTCTCTCCAGCACAGATTCTTGCGTCTCCACTGACCCCTTGGAGTGCATCAGGCGTTATGAGGACTGGGTTGTGGACCAAGTGTCTAACACTTGGCAGAGATCCAAATGTTTGGTCTTCCACCCGTCAAAAGATGGGGGGAAACGGCTGGGTGATCGGATTGCAAAAAGGGTTTCCTTCTACAATTCTGATATTCAGGACCCCACTGGCCAGGTCATCATTTCAACAAGTGTCTCAGATGCTGGCTTGACCCTACCCAACGTGGATCTAGTGTTAACATCTGAACTTGACAATGTGCGTGACCCCTCTATAGGCAAGGTTGTGCTTGCAAAGATTTCTAAACAAACTGTTATGCAGAGACGGGGGAGAACTGGACGTACTAGTAATGGACAATTCAAATTCTTCTCCACCCCTTTTGTGGAAGCTTCTACCATAGCAGAAGTGGCTCTGAATGAGAAATCCTTGGTGGGTGAATGGTTAGGGCTGGGTTTATCACCTTGGCTTATTTATACCATTGACACTAAGAGGATGTTGTCATTCCTTGACATGAGAGCAGAGGATCCAAACATGGATTTACTTCATGAAACTCTGGACTCCATGCAAGTTTTCTCCAATAATTTGGAGTTTTTGAGAGCCTCCCGGGCCATACAAGAGGCCCAAAAAGGGGAGGACCCATCAAAGTTTGTTTATGATTACTCGGCAAGCGGGATTATTCGGGATAGCACAGTCTTGGACTTTTCCCAAATATCAGACATAGCGATGAAAGTTGCGAAAGTGGCCCCTTCAGTCCGAAGGAAAGCTGAATTTGATGCAGAGGCACTTGAAAGGAGATTGGTGTTTTTGGACCAGATCAGTGGGCTACATGCCCCTTTCAAGAACCTCATGCCAGACCTTTCTGACTATGTCAATGACTTGGATTATTCCTATGCAGAGACCCAGGCAATTAAGCCACCAAAGGCACTCTACAAGGGCTGTCGAGGACCTGATGAGCCATAGGCCTAGGATTTGACATATCGAAATCCCTTTTGGGATCGTCCTCTGAAATCATGACGTCTACAACCAGTTTTGACACTGCTTTGACAGCTGGCGGCCTCTTGGCCAACCAAATCGCTCACATCAAGAAATACAAAATGCAAAACCAGGGCCACAAGGGTTTCTGGGTCTCAGAACATCGGCTGGGAGACATTGAGGCCGGCCTTAAGGAAATAGAAGACGGCGGTCAGCCTTCCTCCATCACTCCTGAGGCACTGAAAGCCCTTAATGCTGAACTTCAGCAGCTCCGTGCCGACAATGCAAGTCAAAAGACTATCCTGGAGGCTTCCAAAATGAACGAAGCCAGGCTCAACAATGACTTGGAGCAAATGCAAAGTTCGGCCAACGCTCGGAAGGAATTGGCAGACAGGGAGAAGGCAGACCTGCGATCAGCGAAAACCAAGCTTGAAGATGAGCTCAAGGCCACTCGATTGGCCCTTTCTGACTTGAAGAAAGGTCAGAAGCCCAGCCCAGATGCCCCTGAAGAGGAAAGGGTTGCTTTTGCTGCAGTGATCCAGGCCAAGTCAGCTGAGGTCCAGCGACTTAATAACCTGCTTGAGGATTTCAACAAGCAGATAAGAGGGAAAAATAATGAAGTTAGCCGTGCCTATCAAGAAGTTGCTAGCCTGAAGCAGCGCTTGAATGCTGAGAAGGAACTTCAGGAGAGGATGGCATCCCAGTCGTATGCTGAGGCAGTTAAGTCACAACCGCTTCAGCAGTTGGACCCCATGCCAGAGCCGGAGAGGTACACCTTGAAGAAAGCCTTCGGTCCGGACATCATGAAAGACTTGGAAGAATTTGCTCGAGTCAAAAGGGAAGATGTTCGGGAAAGGGCCTTCAAGCTAATGGAGTTGGCCAATAAGACTGATCCCAAAAATTTTGTGGGTTATAAGGCTTACGCAGCGGCTCTCTTCAATAAGGTGAAGGGGACTCCTGCAGGTCAGCGAATGGGCTTTGAGTCTGTCATCGACGACCTGTGGGAGTCTATCGCCTGTAAGACAGGCCCAAAGTTGAAGGTTGTGAAGGACCAGTACAAGTCCATTTTCACATCCACCCCAGAAGAACAAGCTGCAGAAGTGGAGACGGCCAAAGGGTCAGAAACCTGGTGGCAAGCTCTAAAGTTTGACTTCTGGTGGTACCGAAAGACCACCTCTTTATGGTGGCGTGAAAGAAAGGAAAAGCTTATGGGCAAAATGCCTGAGCATCCCGGTCCATGGGACAGGATGAAATCATTCATCCTTGTCGGGAGCGCGTATTTTGCATCTTTCTTTCACTGGGGGTCTTCTGTAGTGAAGACTGATTAAGACGGACCTCCATTCTTTGAAAAAAAA


>Bee_associated_Marnaviridae_sp_Apis_mellifera_Pabna_2023
TTGTAGACGACGCCAGGATTGGTGTCAGACCACATGCTATCTACACTGCGTGCATGAAGGACGAGATGTTGTCGAAGGCGAAAGTCGAAGCCGGTAAGGCACGTGTCATCTACATGTGCCCTGTCGACTTTCTCACCGCCATGCGGATGTTCACCCTTGGACTGATGCGTGTGATGGTCCGCAGACGAGACCTCTTCGGCATTGCCGTTGGTCTGAACACCCACTCCGAGGAGTGGGACGACTTGGTCAAGCAGTCACAGCGCATTCCTGGTGACCTATGGGAAGCGGGTGACTTTGGTGCTTTTGAGTCCGTGCTTGGTCTGTTGTTGTCCAACAACGTGAACAAGGTCTTTGTGGAGCTCGCAAGGAGAAGTGGTAACTACAATGAGGAGGATTTGTTGGCGCTGGAGACCCTCCTTGCTGACACGGTGAATCCCACGATCGACTTCTTTGGAATGCTCATCACACTGTTGGGTGGAGAAGCCTCCGGGCACCAAGTCACAACGTTCTTCAACTGCACGGCGAACCTTCTGTTGCACATGTACGCATACGTGGTGACAGGCACACAGTCGCGGGATTACGAGGAGTGCCTTGCAAAGGCCTCTGAGTATTTTGACAACGTGTTCCACCGCATGTTGGGGGACGACGTGTTCCAGAAGATCAGCCCCAACGCTGACCACTACAATCACACCACAATCCAGAAAGCGTTTGCAGACATCGGCATCAGGTACACTATGGCCGACAAGTTGGCTGAGTCGGTACCGTACATCCCTCTTGAGGAGGTCACCTTCCTCAAGCGCAGTTTTGTCGACCATGAGGACTTCCCTGGCATGAAAGTTGCAGCCTTGGACAAGAAAAGCATCTACAAGATGTTGTTGTACACGATCCCTTCTAAGTCCACCACGCCAGAGCAGCAGCTGGCCAGCGCGATCGCCTCCGCACAGGCTGAAGCGTACTTCCACGGCCACGCTTTCTTCAACCAGATCAGCCACTTGATAGACTCTCTTGAGGTGTCAGAAGAGTTGGCATTCCGTATGCATGAGATGCCCCGTCCGTCGATGGCAACCATGTATAAGAGGTTTGTGGAGGCCTCGCCAAAGCTCAGGGCTCAGCTGACGGTGCCCGGCGAAACAGCCGAAACCGCGGAAACCAGGGATAGTTACTGCCAACCACAGAGCATCGTGCTGCAAGCAGGTTGGAGAATGGATTCCTGGGGATCGACCACCATGGAGTGTTCCTCCGAAGAGCGTATTCACGTAGGGGTTAGGTTGTCCCCCACACATGCACGTAAGCCGAAGAAGTACGAGAATGCTCTTCGTGTCGAAAATCAACTTCTCGCGACAACATCAAAGAACACCAAAATCTGCAGTGGGTACAAGGACGCGACCCTGCCCACTGTTCAGTCTGTCGTCAATAAGTTGCACAACAAGTCCCGTGCGAACGCCAAGCGGAAGGCCTGGCAAGAGCGTGTCGTGCTGCAATCCTCACTTGTGTTGGACAACGCCATCGCGCCTGTTGGCGCTGGTAGTGAAGACCTCGTGCAAGAAACCACCGTGTTTAAGAATGAGCCTGAAAGCATCAGTCTGGACATGCGCGCGCCTATCACCAGGCTAGCTGGCCCTAGTACGATGCCTCAAGATCTGGGCAACTATCTCTCCCGACCTGCCTTGATCCACACGTACACGTGGACAGAGAACACAGCCAACGGTGTCAAAACGACAATCCAGCCCTGGGCCTTGTTCCTAGGGGGAACCACTGTGTTGAAGAAGCTTCAGGGTTTCTCTCTCATCCGTGCCAACCTCAAGTTGAAGTTCTTGATAAACGGCTCGCCTTTCTACTACGGTAGCATGATGGCTGTGTATTCCCCCCTGCAGGGGTACACTTTCAACAAGGCAAACGGCAATTCGTTGTCGTGCCGTTTGGTGGCCATGTCACAGAAACCGCACGTGTGGCTTGAGAACCAGAACATGTCGTCTGCCGAGATGACCCTTCCATTCCTCTACCCCTACCCGATGCTGGATTTGTCACTCCAGCAGAAGCTGATTGACATGGGGACACTGGAGTTGGTGCAGTTTGTGCCGCTACTGAGCGCGAATGGTTCTAGCAGTACGAATGTGGACATCCAGGTGTATGCATGGGCTGAGGACGTCGAGCTCTCAGGGCCTACGGACCAAGCGATCGCCCAGTCTGGTTACCGACATGATGGCCAGATTTCTGGGCCCGCATCGGCGGTGGCAAAGGCCGCCGGCAGTTTGAAGCAGATTCCAATCTTGGGTCCCTATGCTATGGCTACTGAGATGGCAGCAAATACGCTTGGCAACATAGCTAGCATGTTCGGGTTCACCAACGTTCCCAATGTGAGCGACGTTCAGCCCATGAAGCAGATGCCGTTTCAGCTTGCTAGCACACAGATCTCAGAACCAGTGCACAAGCTTTCTTTGCAGCCCAAGCAAGAGACAGCCGTTGGCTCAGTGCAGCATGGAGGGCTTAAGGAAGACGAGCTCGTAATCACGCGTTTTGCGGGAAGGTCGAGCTTTCTTGTCGGATCGCTTTGGGACACGACGAACACCCCAGGCACAGCGCTCTTCACGACTGCTGTTACGCCACATCTGTCACAGGTGGTTGCCTCCGAGATCGCACACACTCCAATGAGCTTCTTGGCAAACCACTTTCAGTATTGGCGTGGGTCGCTGCGGTTCACATTCAAGGTGATTAGGTCGCCTTACCACCGTGGGCGTTTGCAGGTGGCCTGGGATAGGGCGGCAACGAACCTCAATGCTGGACCCACTGTTGGCAACATGAACACCTTCACGACGATCATTGACCTTGACGAAGACAGCGAGTGTTCGTTTGTTGTTCCATACATGCAGGAGAAGCAGTTCTTGCCATGTCCTGATGCCACGTTGACTCCACCTGTCCTCTGGTCCACCGACATTGCGCCTAGTCAGGCCGTTGCCGATGTGAATGGTGTTCTAAGTCTTCGTGTGGTCAACCGACTCACGGCACCCGAGGCCTCATCATCAGCCACCATCCTCGTCTTTGTGAATGCGGAGCCTGACATTGAGTTCGCGGCGCCACGCGATTTTCCCGCGTTCTCTAACACACAGGTTGCGAGTTTCAGCTCTCTGACCAACACCTCTCTCCAGAGCAAGGTGCTGTACGACGACGCTGGTGAAGCGCATGACTTCGTGCCACAGACAGATGCCGACGTCATCTACAAGGAGATGTTTGGTGAGCGAGTCACCAGCATGCGAGAGCTCATGCACAGAAGTAGTGTAAGTTTTGTCTCGCGTCCCGTGCAAAACACGTCGACGATTGGGATTGCGAAGAACTCGTACCCACTGAAGCGTTTGCCACCACCGCCCGGTTTCTACAACAACGGTTGGTGGGGAGCGGACAATGCGTCAGGTGCCGCCAAGAGAGTTTTCTACTCGAGGATGCACCCGCTTCTGACAATGAGCAACTGCTTTGTGGGCTACAAGGGCTCCGTCAACGTGACAGTGAATGTTGAGCAACCACTCGGCACCACTGACGTGGACTCTATCACCATTTCACGTGTGACAAATGGGGAGACCCTCAGCAGCGCGTCGCGACTGCCCGCATGGACAGTGACGAACGTCGCCAGTGACCCTGTTGGCAAAGCCGACAGAGATTCACTGCTGAGGATCTTCTCTGGTGCCTCTGGCACCGCCCTCACCAACACTAAGACCAATGCTGGCTTCAGTGCGCAGCTGCCATACTACTCGCCCGCAGGCTTTCAGATCTCGAACCTGTATAGCGAGTACAACAATGGCACCACCTTCACGCCTAACAACCGTGACTGGTGGGTGTTGGATTGGCGCTACAACAAAGCAGGCAATGCCACAACTGACAGTGGCGCGCTCATGACTGTGTACTACAGTAGTGGACCAGACTTCGATTGTGTGTTCTTCATGAATGTCCCGATCATCTCGGTCTACAACTACACAGCCATTTAAGACCCCTAGCTGGGGCAGTCCGCCAGGAACTAAATCCTGGCAACCACCCACACTTTATGTGTGCCTAGTGATACGGCCGCTAGGGGTGCTCTCTGAGCACAGGACGGGTCCGAAACTAACATGAACTAAGTTCACCTGCGAGTTTCGGCTCGGAGGTGGGAAAGACGTAATGTTTAGTTTCGTGCTTGAGCACGAATTCCCA 
